# Supplementary material for: 2-[Bis(3,5-dimethyl­phen­yl)­phosphor­yl]­propan-2-ol hemihydrate
Source: Acta Crystallogr Sect E Struct Rep Online. 2008 Jun 7;64(Pt 7):o1231. doi: 10.1107/S1600536808016681 (PMC2961830; doi:10.1107/S1600536808016681)
Supplement: Supplementary file 2 [file e-64-o1231-Isup2.hkl]

# 
# h,k,l, Fc-squared, Fo-squared, sigma(Fo-squared) and status flag 
# 
data_I
_shelx_title '    X in C2/c' 
_shelx_refln_list_code          4 
_shelx_F_calc_maximum      376.69 
_exptl_crystal_F_000      1400.00 
_reflns_d_resolution_high  0.8342 
 
loop_ 
 _symmetry_equiv_pos_as_xyz 
 'x, y, z' 
 '-x, y, -z+1/2' 
 'x+1/2, y+1/2, z' 
 '-x+1/2, y+1/2, -z+1/2' 
 '-x, -y, -z' 
 'x, -y, z-1/2' 
 '-x+1/2, -y+1/2, -z' 
 'x+1/2, -y+1/2, z-1/2' 
 
_cell_length_a    30.1289 
_cell_length_b     6.2830 
_cell_length_c    20.1920 
_cell_angle_alpha  90.000 
_cell_angle_beta  106.756 
_cell_angle_gamma  90.000 
 
_shelx_F_squared_multiplier     1.000 
 
loop_ 
 _refln_index_h 
 _refln_index_k 
 _refln_index_l 
 _refln_F_squared_calc 
 _refln_F_squared_meas 
 _refln_F_squared_sigma 
 _refln_observed_status 
   2   0   0     1154.07     1087.19     19.12 o 
   4   0   0    39160.04    37723.50    580.24 o 
   6   0   0    89328.39    19095.04  43553.40 o 
   8   0   0        3.80      -21.21     21.21 o 
  10   0   0    14424.97    14275.27    167.39 o 
  12   0   0     6706.74     7093.85    111.14 o 
  14   0   0      371.59      278.56     55.12 o 
  16   0   0     3064.75     3303.87     90.14 o 
  18   0   0      213.86      104.02     36.31 o 
  20   0   0     1093.40      829.45     58.97 o 
  22   0   0     1687.63     1634.79     85.34 o 
  24   0   0     1120.58     1187.03     79.03 o 
  26   0   0        0.27       56.14     83.69 o 
  28   0   0      133.57      101.59     71.45 o 
  30   0   0     2157.70     2025.81    123.58 o 
  32   0   0        0.01      -77.22     77.22 o 
  34   0   0     1656.47     1678.21    165.35 o 
   1   1   0     2144.85     2039.38     37.51 o 
   3   1   0     5042.97     5040.25    428.68 o 
   5   1   0    14743.35    14881.87    114.75 o 
   7   1   0    24600.32    23740.17  14480.71 o 
   9   1   0      483.12      620.36     40.83 o 
  11   1   0       38.11        7.25     24.50 o 
  13   1   0     5819.24     6135.90    289.36 o 
  15   1   0      846.62      767.67     47.24 o 
  17   1   0       35.53      105.09     40.32 o 
  19   1   0     1570.57     1335.61     68.92 o 
  21   1   0      674.55      748.98     65.69 o 
  23   1   0     1522.13     1281.37     81.40 o 
  25   1   0       58.16      -33.20     42.94 o 
  27   1   0       88.50       -5.52     65.32 o 
  29   1   0       27.74       57.96     54.10 o 
  31   1   0      409.60      521.22     73.95 o 
  33   1   0       46.86      -85.74     85.74 o 
   0   2   0     2121.91     2042.36     74.51 o 
   2   2   0      176.77      177.12    161.78 o 
   4   2   0    21986.07    23276.12    367.44 o 
   6   2   0    10901.29     8595.70   5650.41 o 
   8   2   0    10116.14     9567.74   6117.88 o 
  10   2   0     7489.09     7298.82    119.08 o 
  12   2   0     3647.83     4225.81    187.80 o 
  14   2   0    23255.73    21968.12  14998.70 o 
  16   2   0     7027.71     7358.58    480.22 o 
  18   2   0     2349.99     2732.47    181.68 o 
  20   2   0    11038.30    11761.74   1296.76 o 
  22   2   0       14.15       48.27     49.06 o 
  24   2   0     2085.38     2076.79    295.48 o 
  26   2   0     1154.93     1186.82    207.20 o 
  28   2   0      258.58      286.86     63.72 o 
  30   2   0      737.54      803.68    104.11 o 
  32   2   0        4.13      -66.03     66.03 o 
   1   3   0      511.37      615.19     39.69 o 
   3   3   0      847.47      741.83     42.56 o 
   5   3   0      828.50      485.92    351.62 o 
   7   3   0      455.11      602.95     43.62 o 
   9   3   0     9937.70    11487.85    249.04 o 
  11   3   0      461.51      388.76     42.43 o 
  13   3   0     1711.76     1393.57   1008.93 o 
  15   3   0     5413.85     5266.75    288.34 o 
  17   3   0       30.37       67.36     41.84 o 
  19   3   0     4039.55     4127.54    280.17 o 
  21   3   0     2249.82     1679.33   1332.99 o 
  23   3   0      190.43      213.64     53.89 o 
  25   3   0     1512.84      921.47    837.97 o 
  27   3   0        0.19       33.08    103.09 o 
  29   3   0      144.81      158.81     63.20 o 
  31   3   0      210.30      251.30     68.06 o 
   0   4   0        1.30       70.43     40.83 o 
   2   4   0       55.66       59.60     23.69 o 
   4   4   0      571.30      229.94    205.66 o 
   6   4   0      221.04      247.26     36.09 o 
   8   4   0     4349.09     4511.82    118.72 o 
  10   4   0     1718.90     2075.85    175.04 o 
  12   4   0        0.04      -36.79     36.79 o 
  14   4   0     3206.44     3135.21    381.73 o 
  16   4   0      960.18     1071.39     77.18 o 
  18   4   0     1067.84      907.95     87.63 o 
  20   4   0     2324.26     -167.56    213.83 o 
  22   4   0      134.05      131.77     74.00 o 
  24   4   0     1362.75      777.41    626.18 o 
  26   4   0      589.13      570.91    136.26 o 
  28   4   0      214.28      197.36     69.31 o 
   1   5   0     6454.38     6085.45    149.76 o 
   3   5   0      436.40      646.91     72.98 o 
   5   5   0     7587.55     7520.84    170.16 o 
   7   5   0     2115.31     1927.33     98.51 o 
   9   5   0      346.03      315.40     54.50 o 
  11   5   0     3967.15     3678.02    145.45 o 
  13   5   0       26.89       31.13     47.99 o 
  15   5   0     1631.05     1841.83     99.19 o 
  17   5   0      412.07      211.10    172.49 o 
  19   5   0     3046.42     2965.13    138.56 o 
  21   5   0        0.71       67.90     87.27 o 
  23   5   0      205.97      151.74    191.38 o 
  25   5   0      443.24      401.88     87.55 o 
   0   6   0     5531.70     5231.94    226.59 o 
   2   6   0       13.61      -20.14     54.50 o 
   4   6   0       55.83       36.17     60.30 o 
   6   6   0      368.20      447.06     72.17 o 
   8   6   0       74.68       83.20     53.39 o 
  10   6   0        3.76       36.43     46.50 o 
  12   6   0        5.20      -10.01     51.25 o 
  14   6   0       59.40      130.48     54.20 o 
  16   6   0       54.72       56.01     54.57 o 
  18   6   0      278.02      357.70    126.56 o 
  20   6   0       32.25       52.46     59.69 o 
   1   7   0     3436.51     3048.73    150.03 o 
   3   7   0      858.50      800.32    128.60 o 
   5   7   0     2002.36     1937.15    123.83 o 
   7   7   0        5.56       52.49     50.88 o 
   9   7   0      576.67      702.45     85.02 o 
  11   7   0      974.14      975.38     88.69 o 
 -33   1   1      571.52      539.13    147.49 o 
 -31   1   1      887.29      450.73    467.47 o 
 -29   1   1      100.91       72.63     58.13 o 
 -27   1   1      708.70      781.25    148.51 o 
 -25   1   1       10.87       13.54     43.38 o 
 -23   1   1      198.59      214.75     45.85 o 
 -21   1   1     2479.82     2349.22     94.90 o 
 -19   1   1       29.54       54.10     42.36 o 
 -17   1   1      238.79      297.51     46.44 o 
 -15   1   1      486.33      444.46     41.06 o 
 -13   1   1    14769.19    15720.18    683.34 o 
 -11   1   1      890.07     1047.22     53.07 o 
  -9   1   1    15012.48    16674.77    560.35 o 
  -7   1   1    14782.44    16479.90    306.71 o 
  -5   1   1     1812.65     1982.26     97.47 o 
  -3   1   1     1254.81     1390.35    126.56 o 
  -1   1   1    42264.84    42405.33   2577.70 o 
   1   1   1    29834.54    30862.18   1495.28 o 
   3   1   1    28399.47    31816.10   1102.83 o 
   5   1   1     4986.33     5828.36    522.58 o 
   7   1   1    17625.30    19454.17   1517.22 o 
   9   1   1      137.20      139.33     31.64 o 
  11   1   1        0.10      -22.20     23.45 o 
  13   1   1      651.91      676.81     71.96 o 
  15   1   1     1021.95     1078.77    156.16 o 
  17   1   1      360.86      332.32     39.69 o 
  19   1   1     2227.87     2225.18    214.34 o 
  21   1   1        0.11       -6.12     34.00 o 
  23   1   1      872.57      814.93    130.65 o 
  25   1   1       15.58      -44.35     44.35 o 
  27   1   1       10.43      -53.74     53.74 o 
  29   1   1      716.48      677.24     82.83 o 
  31   1   1      105.34       81.30     61.55 o 
  33   1   1      379.55      235.13     78.97 o 
 -32   2   1      173.91      263.96     65.89 o 
 -30   2   1      729.61      328.04    357.74 o 
 -28   2   1      304.92      252.11     65.96 o 
 -26   2   1       47.94       -8.17     58.46 o 
 -24   2   1      322.53      301.58     59.46 o 
 -22   2   1     4970.75     3885.68   2825.21 o 
 -20   2   1      584.16      469.08     60.73 o 
 -18   2   1      456.43      199.78    235.77 o 
 -16   2   1    10982.12    11049.02    819.60 o 
 -14   2   1     4103.98     3293.35   2218.42 o 
 -12   2   1     1705.07     1942.53    134.22 o 
 -10   2   1    18474.30    20763.98    755.80 o 
  -8   2   1      328.86      448.87     37.25 o 
  -6   2   1       97.12      110.21     29.60 o 
  -4   2   1     6109.51     6815.23    330.70 o 
  -2   2   1     8773.22     9342.41    402.14 o 
   0   2   1     5259.69     5700.33     84.44 o 
   2   2   1     3654.72     3478.98     68.56 o 
   4   2   1     7606.15     8189.95    107.90 o 
   6   2   1     2824.79     2934.30     70.00 o 
   8   2   1     2714.56     2486.35   1722.89 o 
  10   2   1     6356.75     7411.79    551.16 o 
  12   2   1      165.06       57.32     88.29 o 
  14   2   1      239.27      196.17     37.51 o 
  16   2   1     1463.41     1518.88    154.12 o 
  18   2   1       30.17     -304.78    324.57 o 
  20   2   1     2829.29     2941.50    161.78 o 
  22   2   1      324.02      257.71     55.22 o 
  24   2   1     1936.50     1861.63    101.97 o 
  26   2   1       57.29      106.66     49.40 o 
  28   2   1      161.76      155.92     53.89 o 
  30   2   1      151.78      291.05     66.69 o 
  32   2   1       81.53      -81.65     81.65 o 
 -31   3   1        5.33      -36.04     91.86 o 
 -29   3   1        1.32      -13.12     58.97 o 
 -27   3   1     1374.84     1161.23     99.69 o 
 -25   3   1      148.53      161.27     57.29 o 
 -23   3   1     2435.99     2452.44    120.89 o 
 -21   3   1      643.05      648.01     73.67 o 
 -19   3   1     2245.43     2078.61    291.40 o 
 -17   3   1     8840.33     6534.74   4216.89 o 
 -15   3   1       14.07      -37.76     37.76 o 
 -13   3   1     3679.34     2367.51   1695.84 o 
 -11   3   1      525.39      497.72     72.98 o 
  -9   3   1     2656.81     2785.12     82.99 o 
  -7   3   1      102.46      109.63     29.35 o 
  -5   3   1      400.21      451.13     37.04 o 
  -3   3   1     1065.41      934.75     52.05 o 
  -1   3   1       53.69       12.79     19.12 o 
   1   3   1      124.21      133.00     36.74 o 
   3   3   1       11.49       11.23     18.39 o 
   5   3   1     3415.16     3127.44     83.36 o 
   7   3   1      160.92      243.43     35.00 o 
   9   3   1       10.77       89.40     40.83 o 
  11   3   1       91.27      141.32     32.38 o 
  13   3   1     2396.43     2192.49    185.76 o 
  15   3   1      186.75      255.97     39.62 o 
  17   3   1     4242.16     4738.08    417.96 o 
  19   3   1        5.82        3.80     50.57 o 
  21   3   1     2012.00     1906.99    259.76 o 
  23   3   1      813.09      752.28    151.06 o 
  25   3   1       69.16      117.39     51.87 o 
  27   3   1      822.10      759.07    129.62 o 
  29   3   1       37.06       83.02     54.49 o 
  31   3   1        5.70      -66.21     66.21 o 
 -28   4   1      138.24       90.50     72.07 o 
 -26   4   1     1171.69     1423.14    102.80 o 
 -24   4   1      135.56      138.42     63.40 o 
 -22   4   1       52.27       25.79     51.60 o 
 -20   4   1       31.23      -63.79     63.79 o 
 -18   4   1     1301.62     1382.58     89.18 o 
 -16   4   1       32.08       39.42     62.26 o 
 -14   4   1     2714.37     2482.71    103.55 o 
 -12   4   1      982.79      724.68    494.51 o 
 -10   4   1     1656.31     1626.06     81.13 o 
  -8   4   1      796.99      811.04     90.33 o 
  -6   4   1     1783.17     1495.04     72.80 o 
  -4   4   1      686.31      651.46     50.50 o 
  -2   4   1     6857.47     4626.13   3163.56 o 
   0   4   1     2669.40     2858.15    107.17 o 
   2   4   1       51.85       48.85     27.72 o 
   4   4   1     6411.02     6245.93    134.60 o 
   6   4   1      323.68      267.74     40.73 o 
   8   4   1       27.22       81.34     44.91 o 
  10   4   1     2686.84     2747.56     97.78 o 
  12   4   1      272.89      343.07     77.57 o 
  14   4   1     2013.84     2026.54    139.83 o 
  16   4   1      294.30      335.30     74.51 o 
  18   4   1      907.50      787.71     90.84 o 
  20   4   1      428.59      560.19     63.92 o 
  22   4   1      240.22      403.47    111.25 o 
  24   4   1       20.46      -27.70     55.88 o 
  26   4   1      211.39       99.02     62.48 o 
  28   4   1      191.52      213.53     87.78 o 
 -25   5   1       40.95      141.95     53.68 o 
 -23   5   1      109.34       59.38     62.73 o 
 -21   5   1     1446.11     1274.53    100.68 o 
 -19   5   1       32.31      137.42     58.81 o 
 -17   5   1       55.77       30.11     62.07 o 
 -15   5   1     1316.39     1533.54     94.08 o 
 -13   5   1       26.24       62.95     42.58 o 
 -11   5   1      305.19      380.86     52.14 o 
  -9   5   1      126.96       57.16     47.24 o 
  -7   5   1      137.86      215.80    103.09 o 
  -5   5   1      355.53      433.20     56.62 o 
  -3   5   1       30.73      118.91     33.20 o 
  -1   5   1      178.54      178.83     40.77 o 
   1   5   1      737.71      710.42     63.92 o 
   3   5   1       28.15        3.30     45.82 o 
   5   5   1     1549.27     1550.38     86.57 o 
   7   5   1     1437.92     1523.70     89.85 o 
   9   5   1        4.87       28.58     46.19 o 
  11   5   1      656.21      737.40    177.60 o 
  13   5   1      259.38      330.86     64.12 o 
  15   5   1       86.73      -61.75     61.75 o 
  17   5   1       58.18       50.69     96.45 o 
  19   5   1      625.26      731.39    149.53 o 
  21   5   1      116.97      154.25     73.49 o 
  23   5   1      122.21      148.90     61.55 o 
  25   5   1       63.01       57.69     61.87 o 
 -20   6   1      686.94      754.78     95.99 o 
 -18   6   1      215.39      284.96     63.07 o 
 -16   6   1      701.81      842.42     79.96 o 
 -14   6   1      136.85      134.68     76.55 o 
 -12   6   1      411.56      480.42    101.05 o 
 -10   6   1        0.05       91.78     84.72 o 
  -8   6   1      886.41      943.95     77.56 o 
  -6   6   1      154.73      126.79     71.96 o 
  -4   6   1       22.70       99.70     43.23 o 
  -2   6   1     1832.01     1782.02    104.65 o 
   0   6   1      182.49      129.26     61.75 o 
   2   6   1     2710.99     2539.52    209.75 o 
   4   6   1     1067.51      644.72    536.87 o 
   6   6   1      583.87      622.36     70.00 o 
   8   6   1      591.57      690.39     74.80 o 
  10   6   1      496.95      525.60     72.88 o 
  12   6   1       66.02      -48.05     56.14 o 
  14   6   1      722.17      625.29     83.57 o 
  16   6   1      121.79      166.36     58.79 o 
  18   6   1     1231.68     1467.27    107.51 o 
  20   6   1      149.31      317.86     71.48 o 
 -11   7   1      311.33      452.52     82.16 o 
  -9   7   1      518.65      615.77     80.63 o 
  -7   7   1      203.96      264.53     66.14 o 
  -5   7   1      487.06      249.61    118.40 o 
  -3   7   1       16.18      105.51     61.87 o 
  -1   7   1     1182.88     1347.45    192.40 o 
   1   7   1      168.97      291.47    162.80 o 
   3   7   1      108.49      176.04     76.55 o 
   5   7   1      104.80      124.52     60.96 o 
   7   7   1       65.70       35.27     60.73 o 
   9   7   1        4.04       23.03     51.66 o 
  11   7   1      139.88       94.41     63.51 o 
 -34   0   2     1179.58     1235.30    229.14 o 
 -32   0   2      666.36      561.76     82.85 o 
 -30   0   2       56.10       52.43     71.45 o 
 -28   0   2     2226.40     2164.31    280.17 o 
 -26   0   2      871.84      924.49     70.23 o 
 -24   0   2      589.06      634.20    136.26 o 
 -22   0   2      956.86      652.86    482.78 o 
 -20   0   2     1034.97      596.71     82.16 o 
 -18   0   2      453.49      476.26     40.77 o 
 -16   0   2      247.25      178.50     31.34 o 
 -14   0   2    35462.32    33864.86   1586.12 o 
 -12   0   2     6600.93     5696.25    122.48 o 
 -10   0   2    16461.06    18167.21    238.33 o 
  -8   0   2    28105.95    30065.63    489.92 o 
  -6   0   2    72663.73    16925.01  34424.04 o 
  -4   0   2    20623.37    17478.29  10158.19 o 
  -2   0   2    28490.27    26547.59    559.84 o 
   0   0   2    17428.95    16316.17    175.04 o 
   2   0   2    32789.32     8326.39  15255.91 o 
   4   0   2    10970.28    11166.66     95.43 o 
   6   0   2     1541.23     1236.59     38.61 o 
   8   0   2     3848.88     3722.29     72.47 o 
  10   0   2       14.35       16.33     18.76 o 
  12   0   2     4704.34     4385.90    188.82 o 
  14   0   2      957.51     1140.51    116.87 o 
  16   0   2     1065.89     1086.53     78.59 o 
  18   0   2      980.48     1098.43    159.73 o 
  20   0   2      593.76      689.69     60.42 o 
  22   0   2     5817.93     6259.60    473.08 o 
  24   0   2     4845.67     3864.21    407.76 o 
  26   0   2      412.53      324.93     57.62 o 
  28   0   2     3061.29     2764.79    134.91 o 
  30   0   2      843.33      811.80    111.25 o 
  32   0   2      565.90      592.67    132.18 o 
 -33   1   2      192.96       42.09     72.98 o 
 -31   1   2       22.62       15.15     53.47 o 
 -29   1   2       91.50        1.94     61.17 o 
 -27   1   2      553.48      618.02     71.10 o 
 -25   1   2      881.30      307.43    275.58 o 
 -23   1   2     1000.51     1141.34     73.60 o 
 -21   1   2      399.59      275.29     44.68 o 
 -19   1   2     1062.35      985.08     64.30 o 
 -17   1   2      198.20       45.90     26.97 o 
 -15   1   2       70.23      105.10     52.56 o 
 -13   1   2    19370.07    16950.49  11146.20 o 
 -11   1   2        1.73       71.16     31.13 o 
  -9   1   2    19325.62    20804.70    164.55 o 
  -7   1   2     5166.84     5186.79    176.58 o 
  -5   1   2    13712.08    14474.03    364.38 o 
  -3   1   2    14211.77    13178.36    151.06 o 
  -1   1   2       99.98       73.05     29.09 o 
   1   1   2      300.68      289.37     21.65 o 
   3   1   2       37.51        1.53     17.32 o 
   5   1   2    70872.34    58150.20  42087.72 o 
   7   1   2     5585.03     5920.26    456.75 o 
   9   1   2      948.48     1135.76     84.72 o 
  11   1   2      289.91      230.19     29.49 o 
  13   1   2        5.81        5.01     27.44 o 
  15   1   2       73.06      119.65     49.50 o 
  17   1   2        0.21        2.49     28.84 o 
  19   1   2        3.88      -33.51     33.51 o 
  21   1   2       48.46      -15.17     76.55 o 
  23   1   2      450.69      372.00     60.71 o 
  25   1   2      654.33      760.61     71.09 o 
  27   1   2      404.63      333.32     60.60 o 
  29   1   2      180.85      205.62     55.80 o 
  31   1   2      150.13       55.67     58.79 o 
  33   1   2        2.44      -40.08    139.32 o 
 -34   2   2      525.89      619.93    163.31 o 
 -32   2   2      164.98      179.36     72.32 o 
 -30   2   2      416.80      411.77    147.49 o 
 -28   2   2     1084.46      845.32    720.59 o 
 -26   2   2      361.54      364.62     61.95 o 
 -24   2   2     1638.19     1580.10     95.28 o 
 -22   2   2     2514.51     2788.11    328.14 o 
 -20   2   2     1955.17     1964.44    209.75 o 
 -18   2   2     5481.60     5550.77    496.04 o 
 -16   2   2     1295.59     1176.03     68.38 o 
 -14   2   2     3042.19     3834.30    217.91 o 
 -12   2   2      352.70      291.95     36.00 o 
 -10   2   2      538.30      401.33     55.63 o 
  -8   2   2     1980.13     1272.74    868.08 o 
  -6   2   2     5402.71     6585.46    689.97 o 
  -4   2   2     1559.08     1667.67    165.86 o 
  -2   2   2     1668.98     1790.97    216.89 o 
   0   2   2     4960.81     5488.65    288.85 o 
   2   2   2    20154.29    21920.70    954.83 o 
   4   2   2     3098.74     3248.26     84.72 o 
   6   2   2    13170.72    15654.13    523.09 o 
   8   2   2       94.48        7.76     22.46 o 
  10   2   2     7079.32     8625.72    923.70 o 
  12   2   2     2655.35     2652.75    201.58 o 
  14   2   2      155.11      211.58     81.65 o 
  16   2   2     7895.28     7398.17   4878.28 o 
  18   2   2      649.76      473.98     64.30 o 
  20   2   2     1766.72     1550.12     92.27 o 
  22   2   2      698.72      704.50     61.75 o 
  24   2   2       22.15      -19.93     46.55 o 
  26   2   2       63.61      110.44     49.55 o 
  28   2   2       12.35      -22.64     56.65 o 
  30   2   2       19.07      -33.86     62.18 o 
  32   2   2       55.62       55.35     58.82 o 
 -31   3   2       31.39      -35.60     63.80 o 
 -29   3   2      470.16      418.26     78.32 o 
 -27   3   2      146.16      137.84     61.95 o 
 -25   3   2      542.68      467.03     69.02 o 
 -23   3   2     2754.51     1957.02   1517.73 o 
 -21   3   2      112.67       57.50     63.79 o 
 -19   3   2     4077.89     4275.83    129.29 o 
 -17   3   2     2270.08     2565.68    177.09 o 
 -15   3   2      631.64      506.65     59.17 o 
 -13   3   2     3912.60     3913.18    107.85 o 
 -11   3   2     1370.02     1476.54     65.29 o 
  -9   3   2      758.74      763.88     91.35 o 
  -7   3   2     2661.67     2062.72   1437.61 o 
  -5   3   2       20.26        4.25     26.28 o 
  -3   3   2     6171.78     6478.59    133.71 o 
  -1   3   2        4.23      -16.44     33.68 o 
   1   3   2     1383.88     1209.47     84.21 o 
   3   3   2      211.29      209.89     27.40 o 
   5   3   2     3850.34     3563.51   2446.54 o 
   7   3   2     8898.47    10375.35    645.57 o 
   9   3   2      206.56      152.91     30.62 o 
  11   3   2     2146.23     2148.99   2050.01 o 
  13   3   2     1517.38     1427.72    217.40 o 
  15   3   2     2172.49     2687.48    327.12 o 
  17   3   2     1660.55     1812.25    225.06 o 
  19   3   2       52.38       24.18     87.78 o 
  21   3   2      585.23      718.56    119.42 o 
  23   3   2      244.42      271.92     60.54 o 
  25   3   2      147.17      259.10     48.68 o 
  27   3   2      102.04      149.24     53.17 o 
  29   3   2        6.51      -62.06     62.06 o 
 -28   4   2       28.68       27.58    110.74 o 
 -26   4   2      200.78      185.16    176.07 o 
 -24   4   2      509.83      709.84     71.06 o 
 -22   4   2      422.40      429.93     75.36 o 
 -20   4   2      852.92      703.84     75.02 o 
 -18   4   2     1483.01     1582.83     89.46 o 
 -16   4   2      131.38      112.94     58.69 o 
 -14   4   2     1082.53     1159.73    187.29 o 
 -12   4   2     1001.26     1023.98     68.52 o 
 -10   4   2       58.63       17.10     35.28 o 
  -8   4   2      131.72      158.84     33.55 o 
  -6   4   2     2543.26     2490.32    236.79 o 
  -4   4   2     2511.70     3029.46    231.69 o 
  -2   4   2     1014.07     1094.51     59.85 o 
   0   4   2       48.43       38.49     29.43 o 
   2   4   2       36.56       15.18     43.89 o 
   4   4   2       49.77       11.90     31.10 o 
   6   4   2     1789.32     2126.67    137.28 o 
   8   4   2        0.39        0.13     32.11 o 
  10   4   2      413.94      425.01     48.68 o 
  12   4   2       51.47       25.52     39.97 o 
  14   4   2        1.59      -54.31     54.31 o 
  16   4   2     1047.13     1008.12    111.25 o 
  18   4   2       26.45      -48.56     48.56 o 
  20   4   2       57.16       50.65     49.06 o 
  22   4   2       55.36      141.63     67.36 o 
  24   4   2        2.28      -60.22     61.45 o 
  26   4   2      135.78      225.69     60.60 o 
  28   4   2       45.17       21.40     56.61 o 
 -25   5   2      189.72      226.72     60.28 o 
 -23   5   2      223.49      351.82     62.34 o 
 -21   5   2      573.15      541.30     99.52 o 
 -19   5   2      290.94      416.12     67.68 o 
 -17   5   2     1298.96     1330.72     97.07 o 
 -15   5   2     1307.19     1271.71     92.37 o 
 -13   5   2      321.45      375.43     57.35 o 
 -11   5   2      165.58      186.69    132.18 o 
  -9   5   2     1808.40     2077.79    128.09 o 
  -7   5   2     1327.57     1479.50    172.49 o 
  -5   5   2      374.43      239.40     67.36 o 
  -3   5   2     4226.49     3710.57    122.46 o 
  -1   5   2      166.97      102.96     48.99 o 
   1   5   2     6828.98     6577.05    290.38 o 
   3   5   2     4883.11     5075.10    142.17 o 
   5   5   2     6924.66     6713.37    232.20 o 
   7   5   2     2141.36     2034.13    203.62 o 
   9   5   2      178.60       69.69     50.16 o 
  11   5   2     2546.45     3132.63    121.22 o 
  13   5   2      782.53      770.29    457.26 o 
  15   5   2      234.41      262.58     56.38 o 
  17   5   2     2402.19     2497.00    334.27 o 
  19   5   2      177.28      132.33     65.48 o 
  21   5   2     1592.12     1975.24    179.13 o 
  23   5   2       17.02       20.58     66.10 o 
 -20   6   2        0.44      -12.66    146.47 o 
 -18   6   2       79.23      -62.91     98.49 o 
 -16   6   2        5.11      -18.75     56.44 o 
 -14   6   2      153.31      131.79    114.31 o 
 -12   6   2        0.59        9.19     48.36 o 
 -10   6   2       55.68      100.08     53.28 o 
  -8   6   2       82.15       15.23     52.02 o 
  -6   6   2      789.51      782.46     70.68 o 
  -4   6   2       41.79       12.39     49.74 o 
  -2   6   2        0.43      -45.93     51.96 o 
   0   6   2      105.29      199.41     54.31 o 
   2   6   2        2.67       62.56     54.49 o 
   4   6   2      156.90      123.37     57.72 o 
   6   6   2      760.87      850.32     75.42 o 
   8   6   2        0.93        6.01     44.47 o 
  10   6   2       26.47       16.19     73.49 o 
  12   6   2        5.22       11.13     99.52 o 
  14   6   2       15.63      -38.97     55.21 o 
  16   6   2      205.95      251.32    118.91 o 
  18   6   2        0.13       21.03     91.35 o 
 -13   7   2     2095.89     2300.12    134.96 o 
 -11   7   2       23.34       -0.26     98.49 o 
  -9   7   2     1931.04     1961.28    123.01 o 
  -7   7   2      137.61      124.88     65.24 o 
  -5   7   2      481.48      -11.21     57.61 o 
  -3   7   2     2952.27     1993.24   1106.91 o 
  -1   7   2      139.45      170.53     67.74 o 
   1   7   2     2312.30     2233.15    130.09 o 
   3   7   2      690.81      878.14    215.87 o 
   5   7   2      163.91      179.90     57.93 o 
   7   7   2      275.63      403.31     75.53 o 
   9   7   2        7.10      -49.38     61.17 o 
  11   7   2      357.76      578.95    218.93 o 
 -35   1   3      671.90      667.86     90.82 o 
 -33   1   3       62.01      -14.56     97.47 o 
 -31   1   3      185.74       49.77    159.73 o 
 -29   1   3      898.02      835.47     83.38 o 
 -27   1   3      203.23      153.57     51.90 o 
 -25   1   3      443.89      414.54     54.46 o 
 -23   1   3      643.71      517.99     60.98 o 
 -21   1   3      859.13      986.47     68.90 o 
 -19   1   3     1251.44     1414.49     67.45 o 
 -17   1   3      404.57      523.97     44.35 o 
 -15   1   3     1382.72     1691.35     64.59 o 
 -13   1   3      534.94      891.49     48.99 o 
 -11   1   3      333.49      320.84     31.73 o 
  -9   1   3     1240.57     1673.71     51.18 o 
  -7   1   3     2091.92     2375.89     54.49 o 
  -5   1   3     2926.80     3148.66     57.35 o 
  -3   1   3       13.87       10.98     17.67 o 
  -1   1   3      180.71      182.88     21.33 o 
   1   1   3     7935.57     7639.57    125.54 o 
   3   1   3    14803.98    15802.49   1107.93 o 
   5   1   3     2172.72     2973.79    344.99 o 
   7   1   3     6186.86     6207.35    609.85 o 
   9   1   3       22.29       22.65     22.34 o 
  11   1   3      486.94      546.42     43.74 o 
  13   1   3     2779.45     2953.31    272.52 o 
  15   1   3     2375.19     2505.05    237.82 o 
  17   1   3      125.05       83.60     30.81 o 
  19   1   3     1324.66     1235.49     83.69 o 
  21   1   3     2690.33     2662.89    218.93 o 
  23   1   3      998.87      924.79     75.21 o 
  25   1   3       57.23       31.54     45.77 o 
  27   1   3      285.01      237.99     53.76 o 
  29   1   3        8.92      -53.61     53.61 o 
  31   1   3      461.84      481.63     82.45 o 
 -34   2   3        0.55      -22.45     62.79 o 
 -32   2   3       20.49      -71.18     71.18 o 
 -30   2   3       86.00       74.51     60.51 o 
 -28   2   3      155.48      125.66     66.76 o 
 -26   2   3        0.11      -27.03     48.80 o 
 -24   2   3     1702.72     1760.39    270.99 o 
 -22   2   3      188.20       48.07     98.49 o 
 -20   2   3     3912.44     4103.60    241.39 o 
 -18   2   3      275.83      321.78     49.08 o 
 -16   2   3       27.97       43.89     38.95 o 
 -14   2   3       34.82       20.90     30.21 o 
 -12   2   3     2722.31     3024.51     84.43 o 
 -10   2   3      509.54      617.01     56.65 o 
  -8   2   3        0.10       19.78     19.03 o 
  -6   2   3       69.69       86.56     26.03 o 
  -4   2   3     1083.09      765.26     36.06 o 
  -2   2   3     2778.54     2995.87    167.39 o 
   0   2   3     1112.55     1306.15    101.05 o 
   2   2   3    14322.97    15773.08    275.58 o 
   4   2   3      126.47      149.16     34.70 o 
   6   2   3     2397.78     2677.51    333.25 o 
   8   2   3      643.79      546.12    400.10 o 
  10   2   3     4021.95     4402.21    487.88 o 
  12   2   3     6593.38     7517.67    766.52 o 
  14   2   3     1143.47     1145.34    128.60 o 
  16   2   3     1391.82     1413.94     98.49 o 
  18   2   3      673.49      739.36     60.98 o 
  20   2   3      235.95       69.32    181.68 o 
  22   2   3      293.02      245.72     49.28 o 
  24   2   3       84.95      -55.95     55.95 o 
  26   2   3      185.93      231.33     56.80 o 
  28   2   3       20.62      -72.98     72.98 o 
  30   2   3        3.97        6.42     63.28 o 
 -31   3   3      332.43      361.71    137.28 o 
 -29   3   3        0.59       -7.04     49.69 o 
 -27   3   3      213.07      304.35     60.07 o 
 -25   3   3       12.74      -53.47     53.47 o 
 -23   3   3      155.83      136.86     61.24 o 
 -21   3   3       24.16       91.98     43.29 o 
 -19   3   3       29.17        1.50     43.90 o 
 -17   3   3     1641.14     1693.29     86.24 o 
 -15   3   3      852.04      961.79     65.29 o 
 -13   3   3      319.55      289.56     41.27 o 
 -11   3   3     1874.40     1790.48     73.49 o 
  -9   3   3        5.02       37.51     23.99 o 
  -7   3   3     5843.92     6994.39    927.28 o 
  -5   3   3     9058.57    10419.75   1060.98 o 
  -3   3   3     1148.86     1077.30    144.93 o 
  -1   3   3       32.55      123.52     29.17 o 
   1   3   3     3522.58     3736.27    309.77 o 
   3   3   3     1013.94     1178.14     53.41 o 
   5   3   3     2227.27     2408.22    102.07 o 
   7   3   3     1975.47     2473.30     86.25 o 
   9   3   3      483.55      541.14     72.98 o 
  11   3   3        0.30       26.67     38.79 o 
  13   3   3      335.27      232.46     42.12 o 
  15   3   3      147.26      199.62    119.42 o 
  17   3   3      353.31      364.80     93.39 o 
  19   3   3      549.20      709.39    137.79 o 
  21   3   3       49.20        4.22     50.16 o 
  23   3   3      124.87      119.42     51.13 o 
  25   3   3       64.83      121.13     46.83 o 
  27   3   3       75.73      148.79     56.52 o 
  29   3   3       59.45       59.42     54.11 o 
 -30   4   3      286.35      312.25     74.97 o 
 -28   4   3        8.81      -49.37    109.72 o 
 -26   4   3      393.67      362.38     70.30 o 
 -24   4   3       81.07       18.82     71.96 o 
 -22   4   3      228.35      322.69     51.30 o 
 -20   4   3       12.90       66.52     50.46 o 
 -18   4   3       44.31      122.33     51.83 o 
 -16   4   3     3503.29     3289.33    438.89 o 
 -14   4   3      322.89      316.58     45.47 o 
 -12   4   3        5.32       16.24     33.11 o 
 -10   4   3      421.44      481.42     49.06 o 
  -8   4   3      244.95      225.94     74.51 o 
  -6   4   3      616.24      494.38     48.96 o 
  -4   4   3     1354.12     1555.70     71.68 o 
  -2   4   3       68.15       71.47     36.23 o 
   0   4   3     4808.74     4637.28    169.94 o 
   2   4   3     3447.45     3026.37    121.46 o 
   4   4   3      745.65      902.65     59.38 o 
   6   4   3       11.73       37.06     29.79 o 
   8   4   3      264.82      243.80     40.40 o 
  10   4   3       42.41       75.86     40.32 o 
  12   4   3      427.22      573.92     83.18 o 
  14   4   3       12.00       40.74     40.39 o 
  16   4   3      118.49      122.67     48.48 o 
  18   4   3      328.51      382.40     67.02 o 
  20   4   3       66.35       89.42     90.33 o 
  22   4   3        4.74      -33.31     49.97 o 
  24   4   3      279.74      414.09     62.34 o 
  26   4   3      727.33      841.59    214.34 o 
 -25   5   3       70.44       74.64     57.37 o 
 -23   5   3      200.66      206.27     57.35 o 
 -21   5   3      376.18      267.56     67.66 o 
 -19   5   3      918.60     1160.95    151.57 o 
 -17   5   3       23.44       84.48     55.12 o 
 -15   5   3       38.94        8.17     47.97 o 
 -13   5   3       23.57       32.92     45.93 o 
 -11   5   3       14.30      -42.59     44.40 o 
  -9   5   3        5.81        4.06     53.59 o 
  -7   5   3        0.24      -48.21     48.21 o 
  -5   5   3      163.21      159.24     46.12 o 
  -3   5   3      139.48      201.71     46.85 o 
  -1   5   3       22.79       96.07     36.52 o 
   1   5   3       56.34      144.63     40.84 o 
   3   5   3     1295.77     1352.61     92.88 o 
   5   5   3       50.28      125.03     55.63 o 
   7   5   3     1211.45     1140.31     79.30 o 
   9   5   3      138.40       88.50     53.21 o 
  11   5   3      176.46      170.37     46.10 o 
  13   5   3      199.84      240.02     60.51 o 
  15   5   3      327.25      381.81    116.36 o 
  17   5   3      140.99      110.20     53.17 o 
  19   5   3       19.17       57.72     54.93 o 
  21   5   3      213.70      205.39     70.23 o 
  23   5   3       71.38      104.49     68.06 o 
 -20   6   3      399.24      530.22     81.17 o 
 -18   6   3      585.49      517.59     77.46 o 
 -16   6   3      260.72      230.39     64.92 o 
 -14   6   3      202.45      335.49     66.85 o 
 -12   6   3      276.83      330.45    156.16 o 
 -10   6   3      499.03      491.18     68.46 o 
  -8   6   3      285.18      218.53    112.78 o 
  -6   6   3       48.72       94.37     67.87 o 
  -4   6   3      217.14      232.00     59.20 o 
  -2   6   3      163.77      115.02     53.33 o 
   0   6   3      187.86      268.43     51.73 o 
   2   6   3      122.26      114.63     51.23 o 
   4   6   3     2182.95     2283.47    115.31 o 
   6   6   3        9.13       25.77     50.16 o 
   8   6   3       60.24       89.82     45.32 o 
  10   6   3       76.55       62.55     55.63 o 
  12   6   3      180.05      120.44     62.26 o 
  14   6   3      224.16      257.77    165.35 o 
  16   6   3      542.04      701.10     80.90 o 
  18   6   3        0.80       -3.74    109.72 o 
 -13   7   3       55.44       55.89     65.65 o 
 -11   7   3        9.34      110.84    131.16 o 
  -9   7   3       22.15       34.48     59.43 o 
  -7   7   3       12.07      -64.92     64.92 o 
  -5   7   3        5.30       -5.10     62.07 o 
  -3   7   3       75.72       89.46     59.06 o 
  -1   7   3       84.07      136.64    108.19 o 
   1   7   3      191.32      306.22     69.24 o 
   3   7   3       27.31       73.19     55.90 o 
   5   7   3      206.10      275.51     51.18 o 
   7   7   3        0.41      149.26     47.90 o 
   9   7   3      115.92      154.12     61.35 o 
 -34   0   4       37.07       72.27     54.50 o 
 -32   0   4      399.25      375.65     67.13 o 
 -30   0   4      799.57      726.52    144.42 o 
 -28   0   4      843.14      825.00     67.45 o 
 -26   0   4     1660.65     1543.76     90.14 o 
 -24   0   4      818.56      670.33     62.68 o 
 -22   0   4     4358.82     4620.43    639.45 o 
 -20   0   4       13.84       36.74     36.09 o 
 -18   0   4     5776.16     5027.81    160.24 o 
 -16   0   4    14343.87    13814.56    689.97 o 
 -14   0   4        0.58      136.83     72.98 o 
 -12   0   4    44630.82    50349.56    930.34 o 
 -10   0   4     2988.69     3041.00     66.35 o 
  -8   0   4      483.38      519.25     30.67 o 
  -6   0   4    56774.84    55294.11   1084.97 o 
  -4   0   4    14875.73    11488.68   6761.92 o 
  -2   0   4     1825.58     1762.11     39.67 o 
   0   0   4   141892.47    29610.29  61081.32 o 
   2   0   4      618.32      531.38     28.12 o 
   4   0   4     7950.19     7719.63     91.66 o 
   6   0   4      532.66      324.67    236.28 o 
   8   0   4       65.59      119.51     22.52 o 
  10   0   4      819.34     1016.53     47.62 o 
  12   0   4     3650.51     3290.20     86.95 o 
  14   0   4     7548.45     7069.93    411.33 o 
  16   0   4     1600.50     1499.71     73.52 o 
  18   0   4     3526.11     3258.19    121.46 o 
  20   0   4     1312.52     1311.06     97.98 o 
  22   0   4    14428.79    13458.98   1227.35 o 
  24   0   4      420.26      504.88     67.11 o 
  26   0   4      464.95      428.08     59.51 o 
  28   0   4      385.83      335.65    130.65 o 
  30   0   4      990.33     1147.57    178.62 o 
  32   0   4       47.16        1.43     67.74 o 
 -35   1   4      111.61      181.25     71.45 o 
 -33   1   4        0.31       63.63     48.14 o 
 -31   1   4      107.39       42.71    134.73 o 
 -29   1   4        0.50       72.82     49.24 o 
 -27   1   4      126.36       16.19     47.89 o 
 -25   1   4      295.64       99.51    242.92 o 
 -23   1   4       25.18      -28.28     41.49 o 
 -21   1   4      345.55      292.76     43.45 o 
 -19   1   4     2127.97     2308.74    212.30 o 
 -17   1   4     2921.18     3442.70    275.07 o 
 -15   1   4      751.15      525.08    112.78 o 
 -13   1   4      934.05      971.78     58.69 o 
 -11   1   4     1364.69     1044.21     47.63 o 
  -9   1   4     3927.97     2413.02   1595.81 o 
  -7   1   4     5746.34     5770.69    240.88 o 
  -5   1   4     9724.29     8815.32    471.04 o 
  -3   1   4     6780.55     6747.44    253.13 o 
  -1   1   4    54365.84    49537.54   2067.87 o 
   1   1   4    17539.62    17704.55    194.95 o 
   3   1   4     5651.54     6003.08    349.07 o 
   5   1   4       51.94      109.76     22.34 o 
   7   1   4       62.36      109.17     35.72 o 
   9   1   4    14990.74    17918.64    890.53 o 
  11   1   4        5.03       29.07     27.06 o 
  13   1   4      205.70      239.96     61.24 o 
  15   1   4     3014.10     2872.03    207.71 o 
  17   1   4      268.53      273.26     40.54 o 
  19   1   4       13.81       -9.73     36.62 o 
  21   1   4       91.74      123.44     38.93 o 
  23   1   4       89.82       41.26     49.40 o 
  25   1   4       90.53      168.78     44.61 o 
  27   1   4        3.97       32.11     50.79 o 
  29   1   4        6.32        2.89     58.25 o 
  31   1   4        4.08       15.31     75.53 o 
 -34   2   4        0.02      -47.78     47.78 o 
 -32   2   4     1095.32     1179.79     97.78 o 
 -30   2   4      173.71      125.96     70.30 o 
 -28   2   4      117.89      113.12     39.12 o 
 -26   2   4     1236.80     1452.05     91.41 o 
 -24   2   4       45.07      -17.95     41.46 o 
 -22   2   4      358.64      329.65     91.35 o 
 -20   2   4     5892.74     5787.08    397.04 o 
 -18   2   4        4.43       41.69     31.24 o 
 -16   2   4     3951.44     4143.43    273.54 o 
 -14   2   4      137.13      299.34     36.31 o 
 -12   2   4     5066.38     3028.07   2295.48 o 
 -10   2   4     5897.95     5954.75    226.59 o 
  -8   2   4      974.31     1352.67     55.12 o 
  -6   2   4     8860.19     8793.87    325.08 o 
  -4   2   4     1273.55     1136.22     45.93 o 
  -2   2   4     7756.62     4628.59   3049.24 o 
   0   2   4     9392.28     8675.04    134.22 o 
   2   2   4    30352.83    34002.73    805.82 o 
   4   2   4     7429.77     7173.72    495.53 o 
   6   2   4      222.90      572.60     82.67 o 
   8   2   4    21839.62    24639.41   2801.73 o 
  10   2   4      547.94      600.38    171.47 o 
  12   2   4       29.73      100.78     49.50 o 
  14   2   4     3404.27     3437.01    340.90 o 
  16   2   4      151.82      109.39     63.28 o 
  18   2   4     3185.30     3494.53    279.66 o 
  20   2   4      870.42      724.98    168.41 o 
  22   2   4        0.23      -37.96     44.28 o 
  24   2   4      947.56      882.26    134.73 o 
  26   2   4        0.16      -45.93     51.57 o 
  28   2   4      238.88      377.27     59.17 o 
  30   2   4      102.85       97.70     63.12 o 
 -31   3   4      329.51      309.81     73.81 o 
 -29   3   4      125.95      202.96    126.05 o 
 -27   3   4      276.45      236.72     67.36 o 
 -25   3   4      138.03       46.08     49.34 o 
 -23   3   4        2.79       -4.14     48.29 o 
 -21   3   4     2591.24     2508.46    266.90 o 
 -19   3   4       55.03       98.61     87.27 o 
 -17   3   4     1060.37      964.29     62.18 o 
 -15   3   4     1551.15      984.55    779.79 o 
 -13   3   4      113.90      132.08     35.68 o 
 -11   3   4      257.87      342.30     38.23 o 
  -9   3   4       40.97        4.35     26.34 o 
  -7   3   4     1198.78     1194.12    114.83 o 
  -5   3   4     2589.73     2114.12     72.51 o 
  -3   3   4     1950.36     1868.40    185.76 o 
  -1   3   4     2571.90     2434.59     76.49 o 
   1   3   4     2913.82     3774.42     92.74 o 
   3   3   4     9041.74    10748.37    156.24 o 
   5   3   4     1712.97     1980.68     73.97 o 
   7   3   4     3450.10     3828.96    365.40 o 
   9   3   4     2589.12     2340.93    273.54 o 
  11   3   4       37.39       65.42     35.21 o 
  13   3   4     3362.71     4022.51    446.54 o 
  15   3   4      944.42      802.11    545.04 o 
  17   3   4      148.51      168.79     46.17 o 
  19   3   4      834.40      672.14     79.93 o 
  21   3   4       52.27       45.72     88.80 o 
  23   3   4       42.34       26.96     49.29 o 
  25   3   4       90.00      138.40    104.11 o 
  27   3   4       10.74       20.90     56.65 o 
  29   3   4       68.62      166.37     54.40 o 
 -30   4   4        9.77      107.61     51.25 o 
 -28   4   4       22.26       56.58     57.62 o 
 -26   4   4       63.57      118.44     50.53 o 
 -24   4   4       18.40      -48.13     52.95 o 
 -22   4   4       23.17      -37.36     52.67 o 
 -20   4   4     1430.10      963.34    803.27 o 
 -18   4   4     1139.80     1208.38    109.72 o 
 -16   4   4      391.83      507.54     57.35 o 
 -14   4   4      253.34      272.57     49.24 o 
 -12   4   4     1425.74     1546.01    132.18 o 
 -10   4   4        5.99       20.57     32.11 o 
  -8   4   4        4.85      -22.78     61.75 o 
  -6   4   4     2005.49     2153.54    167.39 o 
  -4   4   4      116.54       65.28     63.79 o 
  -2   4   4     2338.41     2521.53    116.36 o 
   0   4   4       62.46      105.32     29.82 o 
   2   4   4     2767.91     3267.25    134.22 o 
   4   4   4     2122.30     2630.23    109.21 o 
   6   4   4        0.48      -30.09     33.55 o 
   8   4   4     2469.74     2312.58    160.76 o 
  10   4   4     1340.27     1413.68    180.15 o 
  12   4   4       92.05      229.04     43.95 o 
  14   4   4     1696.93     1841.75     93.69 o 
  16   4   4      394.36      349.97     62.78 o 
  18   4   4      372.28      358.70     58.18 o 
  20   4   4       92.51       66.53     52.67 o 
  22   4   4      109.97       95.25     48.29 o 
  24   4   4      155.07       91.84     66.73 o 
  26   4   4       53.26      -21.83     65.66 o 
 -25   5   4      132.83       78.63     68.06 o 
 -23   5   4      301.15      335.19     64.92 o 
 -21   5   4      151.26      212.79     54.68 o 
 -19   5   4      905.51     1001.92    156.67 o 
 -17   5   4     1727.40     1705.00    250.06 o 
 -15   5   4      457.09      477.73     68.85 o 
 -13   5   4     1554.54     1760.50     96.25 o 
 -11   5   4     3133.49     3154.85    390.41 o 
  -9   5   4        8.39       10.72     39.69 o 
  -7   5   4     4664.81     4261.33    205.15 o 
  -5   5   4     2627.55     2265.26    102.45 o 
  -3   5   4     1315.47     1400.61     79.01 o 
  -1   5   4     1993.77     2183.44     95.77 o 
   1   5   4     1689.83     1538.55    172.49 o 
   3   5   4     3436.41     2988.77    162.80 o 
   5   5   4      221.03      111.85     47.33 o 
   7   5   4      934.60     1324.18    163.31 o 
   9   5   4        6.95        3.88     43.87 o 
  11   5   4        3.91      -45.40     45.40 o 
  13   5   4      414.08      494.63     82.67 o 
  15   5   4       12.58       51.96     53.68 o 
  17   5   4      740.78      847.48     88.23 o 
  19   5   4     1129.05     1403.38    169.94 o 
  21   5   4      162.44      232.20     68.38 o 
  23   5   4      806.27      671.60     97.92 o 
 -20   6   4       33.67       -7.58     56.34 o 
 -18   6   4      149.46      135.63     63.40 o 
 -16   6   4       13.43       58.41     54.07 o 
 -14   6   4       37.27       76.31     94.92 o 
 -12   6   4      144.86      120.80     54.31 o 
 -10   6   4       64.45      -52.67     52.67 o 
  -8   6   4       33.97        5.57     61.24 o 
  -6   6   4       12.27       75.92     45.35 o 
  -4   6   4      126.19      160.57     48.52 o 
  -2   6   4       28.03       13.04     92.88 o 
   0   6   4     1305.72     1462.24     92.00 o 
   2   6   4       53.40      174.66     64.81 o 
   4   6   4      345.10      371.76     63.93 o 
   6   6   4       94.01       84.25     58.18 o 
   8   6   4      105.63       44.18     52.43 o 
  10   6   4       65.47      163.81     75.53 o 
  12   6   4        8.93      -50.06     50.06 o 
  14   6   4        5.82      -61.24     61.24 o 
  16   6   4       73.02       49.97     90.84 o 
  18   6   4        0.45       76.05     72.47 o 
 -11   7   4      964.66      896.85     98.59 o 
  -9   7   4       51.51       25.60     64.81 o 
  -7   7   4      178.92      269.73     74.00 o 
  -5   7   4      193.11      214.68     68.55 o 
  -3   7   4        1.66      -63.15     63.15 o 
  -1   7   4     1986.92     1828.23    119.89 o 
   1   7   4        7.86      -44.96     57.25 o 
   3   7   4      827.05      883.67    116.87 o 
   5   7   4      171.83       76.07     96.45 o 
   7   7   4      323.84      253.65     82.16 o 
   9   7   4      473.52      542.71     77.46 o 
 -35   1   5       64.96        8.52     56.52 o 
 -33   1   5      935.42     1111.81     92.38 o 
 -31   1   5       42.02      -49.97     56.96 o 
 -29   1   5      371.39      472.95     76.04 o 
 -27   1   5      180.21      131.16     49.80 o 
 -25   1   5      894.48     1106.21    186.27 o 
 -23   1   5      197.69      314.40     82.67 o 
 -21   1   5       92.85      135.32     36.44 o 
 -19   1   5      916.85      833.12     66.85 o 
 -17   1   5       87.49       40.73     45.93 o 
 -15   1   5     2926.47     2399.18   1743.81 o 
 -13   1   5     5543.01     6019.88    169.94 o 
 -11   1   5     4788.52     5022.95    272.52 o 
  -9   1   5     6114.38     6406.63    389.38 o 
  -7   1   5     2120.37     1653.42   1084.97 o 
  -5   1   5        5.64       26.46     21.94 o 
  -3   1   5     2501.53     2421.52    186.27 o 
  -1   1   5    19334.11    18532.37    930.34 o 
   1   1   5     5693.39     5568.79     84.44 o 
   3   1   5      993.23      941.65    610.87 o 
   5   1   5      406.89      398.96     46.44 o 
   7   1   5     1253.16     1438.77    115.34 o 
   9   1   5     1577.29     2520.35     76.50 o 
  11   1   5      417.25      804.79     73.49 o 
  13   1   5      171.33      208.27     37.76 o 
  15   1   5       36.76       85.31     30.81 o 
  17   1   5      135.28       73.59     66.85 o 
  19   1   5      180.12      187.17     42.39 o 
  21   1   5     1321.48     1261.85    178.62 o 
  23   1   5      188.12      160.44     54.07 o 
  25   1   5      547.95      612.70    141.87 o 
  27   1   5        3.73      -23.41     54.11 o 
  29   1   5      324.27      424.29     70.72 o 
  31   1   5      167.91      196.10     72.47 o 
 -34   2   5      152.93      138.61     77.06 o 
 -32   2   5      298.42      346.10     76.74 o 
 -30   2   5      529.95      475.10     84.40 o 
 -28   2   5       91.58        9.87     68.38 o 
 -26   2   5      219.79      187.80     57.00 o 
 -24   2   5        1.79      -28.64     45.10 o 
 -22   2   5     4045.49     3647.25    218.42 o 
 -20   2   5      116.32      139.64     45.31 o 
 -18   2   5       38.42       -3.77     57.16 o 
 -16   2   5     1226.71     1217.94     66.21 o 
 -14   2   5      777.48      734.56    617.50 o 
 -12   2   5     1957.35     2315.74     75.05 o 
 -10   2   5      234.62      245.77     40.32 o 
  -8   2   5     7069.99     7742.30    125.03 o 
  -6   2   5      922.17      935.48     43.23 o 
  -4   2   5     1452.37     1348.86     59.20 o 
  -2   2   5     2469.54     2443.33     65.29 o 
   0   2   5    13247.05    13445.07    147.95 o 
   2   2   5     3190.08     3380.98    214.85 o 
   4   2   5      479.42      641.37     46.95 o 
   6   2   5     2956.42     3591.51    160.24 o 
   8   2   5     5503.42     6671.49    846.64 o 
  10   2   5      379.94      773.83     66.85 o 
  12   2   5      539.04      720.89    182.70 o 
  14   2   5      359.02      289.19    198.01 o 
  16   2   5      187.88      203.75     42.90 o 
  18   2   5      822.88      535.32    398.57 o 
  20   2   5      616.87      623.36    185.76 o 
  22   2   5        1.12      -55.00     71.45 o 
  24   2   5      317.52       78.52    160.24 o 
  26   2   5      533.14      524.19     90.33 o 
  28   2   5        9.85       45.42     49.77 o 
  30   2   5        0.09       67.73     54.00 o 
 -33   3   5       76.23     -104.11    104.11 o 
 -31   3   5       60.39       73.49     63.93 o 
 -29   3   5      406.26      327.61     91.86 o 
 -27   3   5      110.55       58.31     63.15 o 
 -25   3   5      201.35      193.71     53.90 o 
 -23   3   5       36.81       91.86     41.69 o 
 -21   3   5     1155.24     1112.08     81.47 o 
 -19   3   5     3217.91     2300.86   1632.56 o 
 -17   3   5      600.64      590.88    101.56 o 
 -15   3   5      102.62      104.51     38.79 o 
 -13   3   5     1084.76     1013.22     58.66 o 
 -11   3   5      270.15      326.48     39.20 o 
  -9   3   5     1145.57     1056.51    121.97 o 
  -7   3   5      650.82      778.72    466.44 o 
  -5   3   5     2694.31     2616.33     85.85 o 
  -3   3   5     2279.35     2302.40    116.36 o 
  -1   3   5     5395.00     5780.08    114.39 o 
   1   3   5      831.32      670.70    470.02 o 
   3   3   5       60.70      160.63     35.72 o 
   5   3   5     1054.95     1152.30     98.49 o 
   7   3   5       49.96       77.69     35.68 o 
   9   3   5        0.89       42.25     27.40 o 
  11   3   5      849.51      965.80    142.38 o 
  13   3   5     2101.93     2128.04    249.55 o 
  15   3   5      383.55      462.97     54.62 o 
  17   3   5     2668.23     1882.49   1430.98 o 
  19   3   5        0.33      -55.15     73.49 o 
  21   3   5        7.32      -33.68     43.87 o 
  23   3   5      430.74      385.58    135.75 o 
  25   3   5       64.79      116.99     78.59 o 
  27   3   5      222.39      120.62     90.33 o 
 -30   4   5       12.39      -55.91     55.91 o 
 -28   4   5       63.25      107.25     63.27 o 
 -26   4   5       52.84      -33.61     54.11 o 
 -24   4   5      117.19      148.71    103.60 o 
 -22   4   5      466.61      444.30    100.54 o 
 -20   4   5        6.04      100.30     47.46 o 
 -18   4   5     2016.20     2009.07    102.12 o 
 -16   4   5      311.13      278.42    193.93 o 
 -14   4   5     2933.68     2643.07    108.57 o 
 -12   4   5      486.34      607.14    151.57 o 
 -10   4   5       24.85      -39.38     39.38 o 
  -8   4   5     2854.39     2619.20    262.31 o 
  -6   4   5      111.43      134.58     44.91 o 
  -4   4   5      853.31      870.34     57.37 o 
  -2   4   5      413.03      242.21    138.30 o 
   0   4   5      419.09      459.96     51.24 o 
   2   4   5        0.27       48.33     28.63 o 
   4   4   5      153.93      105.07     37.84 o 
   6   4   5       23.52       13.20     44.91 o 
   8   4   5      576.08      836.12    129.62 o 
  10   4   5      313.33      258.17     66.85 o 
  12   4   5      206.41      132.22     63.28 o 
  14   4   5      655.76      668.52    131.67 o 
  16   4   5       15.99       69.70     40.37 o 
  18   4   5       65.33      -59.71     59.71 o 
  20   4   5       74.17      -32.15     53.41 o 
  22   4   5      196.06      166.36     57.68 o 
  24   4   5        6.77        5.07     54.49 o 
  26   4   5      281.29      453.63     86.24 o 
 -25   5   5       84.94       66.20     85.23 o 
 -23   5   5       26.58      -54.33     95.43 o 
 -21   5   5      250.85      289.49     60.00 o 
 -19   5   5      100.93      101.57     58.42 o 
 -17   5   5        1.88       41.35     48.96 o 
 -15   5   5      138.79      204.02     61.24 o 
 -13   5   5       48.99       48.25     42.12 o 
 -11   5   5      403.57      417.72     54.78 o 
  -9   5   5       26.42       46.21     39.81 o 
  -7   5   5       35.51       29.55     42.51 o 
  -5   5   5       79.39      146.56     42.58 o 
  -3   5   5        2.89       16.26     65.32 o 
  -1   5   5       17.40      -20.17     39.52 o 
   1   5   5     1569.19     1595.83     88.76 o 
   3   5   5        0.02       31.13     64.30 o 
   5   5   5      304.92      311.86     66.34 o 
   7   5   5      822.05     1014.11    137.28 o 
   9   5   5      118.90      134.76     50.13 o 
  11   5   5      124.01      141.59     81.65 o 
  13   5   5      148.73      139.40     90.33 o 
  15   5   5        9.08     -266.49    464.91 o 
  17   5   5      121.06      165.92     57.93 o 
  19   5   5       56.72      125.23    131.67 o 
  21   5   5        2.60        1.65     56.80 o 
 -20   6   5       36.99      -43.38     62.07 o 
 -18   6   5      284.81      403.43     98.49 o 
 -16   6   5       18.25       19.14     56.65 o 
 -14   6   5      461.91      575.66     67.86 o 
 -12   6   5       96.99       56.27     55.41 o 
 -10   6   5      441.94      476.96     71.20 o 
  -8   6   5      137.13      204.77     53.07 o 
  -6   6   5      163.83      131.72     59.06 o 
  -4   6   5       46.35       32.46     45.77 o 
  -2   6   5      239.22      240.33     48.10 o 
   0   6   5      292.33      274.10     52.29 o 
   2   6   5      957.54     1139.11     84.40 o 
   4   6   5      225.05      264.24     57.35 o 
   6   6   5      245.75      140.19     65.57 o 
   8   6   5        0.12       31.26     46.94 o 
  10   6   5       80.15       38.28     53.41 o 
  12   6   5       13.03       14.58     56.65 o 
  14   6   5        1.11      -31.73    119.42 o 
  16   6   5       34.08       35.99    125.54 o 
 -11   7   5       47.11      -73.52     73.52 o 
  -9   7   5       45.10       75.19    157.18 o 
  -7   7   5      233.43      464.85     68.38 o 
  -5   7   5        8.66       92.65     51.42 o 
  -3   7   5        1.09      -43.15     56.89 o 
  -1   7   5      490.94      378.12    162.80 o 
   1   7   5       19.38       26.54     59.18 o 
   3   7   5        0.01      -40.16     56.07 o 
   5   7   5       72.59       98.62     60.91 o 
   7   7   5      130.98      229.04     68.88 o 
 -36   0   6        0.48      -55.90     55.90 o 
 -34   0   6      324.79      366.73     73.57 o 
 -32   0   6        0.01       -5.42     71.45 o 
 -30   0   6      410.99      495.11     87.27 o 
 -28   0   6       20.11        9.69     91.35 o 
 -26   0   6        0.20       93.90     40.73 o 
 -24   0   6        1.69      118.08     42.36 o 
 -22   0   6     2246.90     2287.32    186.27 o 
 -20   0   6     1535.21     1389.10     97.98 o 
 -18   0   6      519.64      852.82     55.95 o 
 -16   0   6      597.18      818.95     47.89 o 
 -14   0   6    34816.77    38831.86    773.16 o 
 -12   0   6     1350.77     1054.67     50.46 o 
 -10   0   6     9954.50     6926.00   4805.81 o 
  -8   0   6     1842.01     1657.11     51.23 o 
  -6   0   6     5034.46     4506.47    152.08 o 
  -4   0   6       99.42      102.43     26.54 o 
  -2   0   6     1078.05     1198.26     41.86 o 
   0   0   6    19047.25    18114.46    146.50 o 
   2   0   6    15692.76    15855.15    143.26 o 
   4   0   6      835.53     1244.50     70.94 o 
   6   0   6     6283.80     5652.77    255.68 o 
   8   0   6     2115.57     2311.32     87.78 o 
  10   0   6     3050.87     3107.18     86.23 o 
  12   0   6      626.08      591.74     45.40 o 
  14   0   6      205.49      290.55     78.59 o 
  16   0   6       22.80       77.50     76.55 o 
  18   0   6      833.42      960.61     84.72 o 
  20   0   6      780.51      824.74     68.70 o 
  22   0   6      404.49      411.83     64.23 o 
  24   0   6     3096.64     2103.57   1521.81 o 
  26   0   6      264.63      302.32     62.63 o 
  28   0   6      161.65      105.13     94.92 o 
  30   0   6      338.51      126.63     77.38 o 
 -35   1   6       49.62      -63.46     63.46 o 
 -33   1   6       51.04      -27.58    105.64 o 
 -31   1   6      397.26      429.57     67.11 o 
 -29   1   6      206.93      256.16     80.12 o 
 -27   1   6      152.95      117.74     40.34 o 
 -25   1   6       71.55       87.41     43.87 o 
 -23   1   6      421.60      375.73     44.03 o 
 -21   1   6       69.96       26.24     52.05 o 
 -19   1   6       92.20      153.27     41.85 o 
 -17   1   6      120.27      128.84     33.41 o 
 -15   1   6      353.78      254.84     29.22 o 
 -13   1   6     2103.29     1972.35    122.48 o 
 -11   1   6     1858.44     1422.93     84.21 o 
  -9   1   6     1155.37      883.79     59.20 o 
  -7   1   6     3055.22     3514.69    214.34 o 
  -5   1   6        5.09        6.64     19.03 o 
  -3   1   6     4896.62     4831.51    368.46 o 
  -1   1   6     1016.79      925.20     65.32 o 
   1   1   6       43.76       33.45     20.78 o 
   3   1   6     3137.30     3571.99     75.36 o 
   5   1   6      121.44      169.41     27.06 o 
   7   1   6      350.82      525.13    118.91 o 
   9   1   6     4362.44     4202.79    241.39 o 
  11   1   6     1743.06     1831.83     73.45 o 
  13   1   6      397.84      524.67     85.23 o 
  15   1   6      285.46      338.51     78.08 o 
  17   1   6      163.50      175.07     46.12 o 
  19   1   6      438.75      469.79     56.28 o 
  21   1   6      136.82      140.42     50.57 o 
  23   1   6       83.53      163.82     51.57 o 
  25   1   6      164.82       81.76     84.72 o 
  27   1   6      655.51      626.17    156.16 o 
  29   1   6       45.45       48.72    105.64 o 
 -34   2   6      363.48      349.55     78.10 o 
 -32   2   6      185.46      212.57     59.80 o 
 -30   2   6      139.17      100.64     62.34 o 
 -28   2   6      298.24      364.93    102.58 o 
 -26   2   6     1242.89     1111.13     81.52 o 
 -24   2   6      458.64      371.64     60.51 o 
 -22   2   6      984.25      941.55    109.21 o 
 -20   2   6     1643.79     2269.31     89.03 o 
 -18   2   6     1298.58     1395.21     92.37 o 
 -16   2   6      765.20      806.82     69.41 o 
 -14   2   6      602.91      302.42     37.16 o 
 -12   2   6      768.91      898.90   1274.30 o 
 -10   2   6     1233.79      931.81    106.66 o 
  -8   2   6        1.55       32.52     23.78 o 
  -6   2   6     1047.50      745.40     42.56 o 
  -4   2   6     6990.10     7399.34    152.59 o 
  -2   2   6       37.80       82.92     50.52 o 
   0   2   6      831.35      499.53     40.40 o 
   2   2   6      511.34      324.15     39.94 o 
   4   2   6     9792.63    10808.41    953.30 o 
   6   2   6     1197.20     1248.50    180.66 o 
   8   2   6        2.99      -25.36     28.17 o 
  10   2   6      186.95      166.76     45.93 o 
  12   2   6      607.72      418.72     87.78 o 
  14   2   6      421.40      519.76     73.49 o 
  16   2   6     3760.22     4021.79    692.52 o 
  18   2   6       12.02       16.33     44.63 o 
  20   2   6     1130.14     1008.11    121.97 o 
  22   2   6      365.16      347.12     60.45 o 
  24   2   6      248.63      351.02    112.78 o 
  26   2   6        9.13      -22.80     52.08 o 
  28   2   6        3.25      -26.01     55.41 o 
 -33   3   6       92.42       86.05     84.21 o 
 -31   3   6      174.52      204.03     65.48 o 
 -29   3   6      343.44      341.26     77.06 o 
 -27   3   6        2.36      -48.07     52.55 o 
 -25   3   6      129.71      132.22     56.62 o 
 -23   3   6     1021.57     1093.03     80.75 o 
 -21   3   6       40.20       29.98    113.29 o 
 -19   3   6     2230.28     2137.73    110.23 o 
 -17   3   6      593.67      467.43     54.11 o 
 -15   3   6     1231.55     1334.45     71.68 o 
 -13   3   6       27.45       20.21     34.70 o 
 -11   3   6      112.25       20.26     29.56 o 
  -9   3   6     1850.64     1547.74     68.85 o 
  -7   3   6        5.85       24.79     24.89 o 
  -5   3   6       50.79       41.89     37.25 o 
  -3   3   6      217.29       69.14     33.51 o 
  -1   3   6     3646.89     3592.40     96.35 o 
   1   3   6     3175.77     3229.72    348.56 o 
   3   3   6     2183.48     2152.18    155.14 o 
   5   3   6     1368.69     1306.48     68.20 o 
   7   3   6      808.59      839.83     96.96 o 
   9   3   6      904.87     1331.73    250.06 o 
  11   3   6     2884.96     3010.55    218.42 o 
  13   3   6      333.37      592.67    264.86 o 
  15   3   6     1542.55     1636.48    246.49 o 
  17   3   6     1136.48      397.04    340.39 o 
  19   3   6      246.78      296.17     57.35 o 
  21   3   6      373.49      495.55    103.09 o 
  23   3   6       90.89       36.49     65.83 o 
  25   3   6       41.68      -15.84     70.43 o 
  27   3   6      120.42      145.33     53.05 o 
 -30   4   6       99.44       19.58     66.34 o 
 -28   4   6       12.83       -2.71     51.13 o 
 -26   4   6      345.74      432.29     66.27 o 
 -24   4   6        0.09       13.27     46.19 o 
 -22   4   6      433.69      528.03     71.45 o 
 -20   4   6      482.63      521.77     71.45 o 
 -18   4   6      612.23      511.50     65.07 o 
 -16   4   6      476.62      402.74     54.46 o 
 -14   4   6       28.85       17.11     42.87 o 
 -12   4   6      100.04      152.46     36.00 o 
 -10   4   6       12.76       24.50     33.22 o 
  -8   4   6       76.95       50.84     35.21 o 
  -6   4   6      232.40      227.83     40.54 o 
  -4   4   6       26.22      -20.35     33.51 o 
  -2   4   6      181.10      295.18     39.69 o 
   0   4   6     1208.65     1419.77    155.65 o 
   2   4   6        0.36      -40.32     40.32 o 
   4   4   6     3109.05     3054.04    108.00 o 
   6   4   6        3.60       12.51     41.38 o 
   8   4   6       27.35       11.45     38.26 o 
  10   4   6     1922.62     2236.95    240.37 o 
  12   4   6      277.68      455.57     80.63 o 
  14   4   6       15.23       13.50     41.86 o 
  16   4   6     1356.54     1375.84    109.21 o 
  18   4   6       28.80       80.54     52.63 o 
  20   4   6       77.33       -5.19     98.49 o 
  22   4   6        2.27      -86.86    100.54 o 
  24   4   6       32.57      101.52     75.02 o 
 -25   5   6      324.40      363.66     70.33 o 
 -23   5   6        0.10       31.26     53.71 o 
 -21   5   6       86.87      186.47     71.45 o 
 -19   5   6      858.78      831.49     82.99 o 
 -17   5   6      138.58      162.00     64.30 o 
 -15   5   6     2396.80     2460.57    231.69 o 
 -13   5   6      248.07      286.41    153.61 o 
 -11   5   6     1833.46     1695.11     94.90 o 
  -9   5   6     1796.61     1905.58    190.35 o 
  -7   5   6      213.01      187.45     54.10 o 
  -5   5   6     3449.33     3378.77    120.50 o 
  -3   5   6     1927.55     1777.55     93.09 o 
  -1   5   6       71.42      -36.70     44.38 o 
   1   5   6     2888.27     2602.75    140.85 o 
   3   5   6     1208.36      903.16     78.51 o 
   5   5   6     4283.17     4838.36    148.30 o 
   7   5   6       61.58       69.30     54.49 o 
   9   5   6       96.17       63.47     47.22 o 
  11   5   6      142.85        0.89    134.73 o 
  13   5   6       65.09      -39.50     47.22 o 
  15   5   6      628.08      838.72     82.27 o 
  17   5   6      115.97      111.63     92.88 o 
  19   5   6      805.73      828.28    188.31 o 
  21   5   6      618.13      662.83     83.34 o 
 -20   6   6        2.89       97.78    125.03 o 
 -18   6   6      263.58      105.86     66.41 o 
 -16   6   6       12.00       70.26     43.29 o 
 -14   6   6      164.42      231.94     54.00 o 
 -12   6   6       40.19       64.36     56.65 o 
 -10   6   6       20.28       57.70     64.30 o 
  -8   6   6      135.59      210.06     58.55 o 
  -6   6   6        0.49       13.53     92.37 o 
  -4   6   6        1.88      -29.68    105.64 o 
  -2   6   6       14.51      -25.44     47.67 o 
   0   6   6       55.06       25.64     41.69 o 
   2   6   6        1.42      -44.07     49.43 o 
   4   6   6       67.78       13.27     72.47 o 
   6   6   6       16.38       13.82    111.25 o 
   8   6   6       10.98       47.02     47.49 o 
  10   6   6       21.08       10.99     55.15 o 
  12   6   6       97.19      163.59     64.59 o 
  14   6   6       41.86      -10.21     52.69 o 
  16   6   6      103.39      120.79     63.72 o 
 -11   7   6      275.63      171.17     77.98 o 
  -9   7   6      602.48      934.55    185.25 o 
  -7   7   6        1.44       76.39     53.74 o 
  -5   7   6      227.83      283.94     85.23 o 
  -3   7   6     1096.85      962.93    127.07 o 
  -1   7   6       89.75      129.11     61.33 o 
   1   7   6     1081.84     1273.64    168.41 o 
   3   7   6       20.05       64.81     61.33 o 
   5   7   6      439.60      523.24    115.85 o 
 -35   1   7      161.91      119.02     66.21 o 
 -33   1   7       12.26       18.92     54.44 o 
 -31   1   7        6.74      -24.54     79.10 o 
 -29   1   7        2.67      -30.77     55.12 o 
 -27   1   7        8.77       -0.86     37.20 o 
 -25   1   7       32.85       70.65     35.00 o 
 -23   1   7       69.99       67.97     37.89 o 
 -21   1   7      132.00      148.31     43.89 o 
 -19   1   7       57.11       71.86     27.78 o 
 -17   1   7      586.77      605.79     47.57 o 
 -15   1   7      542.94      587.54     73.49 o 
 -13   1   7      507.56      777.51     74.00 o 
 -11   1   7      456.50      319.95     32.11 o 
  -9   1   7        4.01       24.50     18.76 o 
  -7   1   7      157.95      262.97     27.72 o 
  -5   1   7     5665.25     5243.17    364.38 o 
  -3   1   7      790.45      730.80    119.42 o 
  -1   1   7      996.63     1125.89    125.54 o 
   1   1   7     9813.00     9839.95    127.74 o 
   3   1   7      356.37      499.68     46.44 o 
   5   1   7      130.48       69.45     23.98 o 
   7   1   7     3343.93     3546.99    120.44 o 
   9   1   7      134.93      106.45     34.28 o 
  11   1   7       79.98       61.94     31.09 o 
  13   1   7      431.01      544.30     49.74 o 
  15   1   7      951.48     1094.56     83.18 o 
  17   1   7       32.80       17.68     35.89 o 
  19   1   7     1024.45      985.29     72.17 o 
  21   1   7     1193.67     1058.51    113.29 o 
  23   1   7      748.75      601.45     80.44 o 
  25   1   7      106.47       86.84     74.51 o 
  27   1   7      152.39       39.53     61.45 o 
  29   1   7      262.92      186.39     66.76 o 
 -34   2   7        2.68       23.11     76.55 o 
 -32   2   7       92.69      131.84     63.46 o 
 -30   2   7      179.76      251.98     61.35 o 
 -28   2   7      352.00      273.79     86.25 o 
 -26   2   7        0.60      -56.22     83.18 o 
 -24   2   7      297.58      218.57     51.25 o 
 -22   2   7      199.12      253.21     47.24 o 
 -20   2   7      478.54      526.30     56.07 o 
 -18   2   7      154.14      123.80     75.53 o 
 -16   2   7       49.42       35.50     32.83 o 
 -14   2   7       49.00       74.38     26.59 o 
 -12   2   7      266.45      193.83     34.28 o 
 -10   2   7      804.14      829.76     49.43 o 
  -8   2   7        1.52       31.96     20.89 o 
  -6   2   7     3054.66     3493.50    313.34 o 
  -4   2   7     1502.17     1562.42     59.20 o 
  -2   2   7      114.10      163.61     25.23 o 
   0   2   7       13.24       22.18     23.78 o 
   2   2   7    16010.55    15743.21    418.98 o 
   4   2   7     1467.28     1887.63    154.63 o 
   6   2   7     3274.38     3783.81    300.08 o 
   8   2   7     1053.14     1011.72    134.22 o 
  10   2   7     1719.05     2051.80    180.66 o 
  12   2   7      584.81      530.80    196.48 o 
  14   2   7     1124.74      325.28    280.68 o 
  16   2   7      790.35      834.64     67.36 o 
  18   2   7       98.22       66.04     58.18 o 
  20   2   7      379.76      320.66     72.22 o 
  22   2   7       26.62       28.91     52.45 o 
  24   2   7      121.93      142.89     69.92 o 
  26   2   7      219.24      157.99     91.35 o 
  28   2   7        4.95       71.91    158.71 o 
 -33   3   7      123.94      210.54     63.07 o 
 -31   3   7      104.56       77.47     99.52 o 
 -29   3   7       12.47      135.06     47.95 o 
 -27   3   7      191.93      152.11     58.55 o 
 -25   3   7      159.68      171.15     55.56 o 
 -23   3   7      439.63      280.94    162.80 o 
 -21   3   7       31.07      -42.63     42.94 o 
 -19   3   7     1224.68     1437.29    158.71 o 
 -17   3   7     2846.46     2621.78    105.64 o 
 -15   3   7       18.13       29.31     37.16 o 
 -13   3   7      372.28      372.79     42.87 o 
 -11   3   7        0.38      -27.57     27.61 o 
  -9   3   7       74.79       58.56     32.82 o 
  -7   3   7     2768.61     3358.36     95.63 o 
  -5   3   7      197.04      122.13     33.18 o 
  -3   3   7      753.73      895.59     53.17 o 
  -1   3   7      147.37       42.46     32.45 o 
   1   3   7     1198.64     1087.96     58.45 o 
   3   3   7     3020.47     2952.01    203.11 o 
   5   3   7       83.18      145.04     74.00 o 
   7   3   7        1.76        0.24     59.71 o 
   9   3   7     1351.22     1473.44    159.73 o 
  11   3   7      423.96       92.94    102.07 o 
  13   3   7      636.82      667.75     84.72 o 
  15   3   7     3089.44     1870.63   1339.63 o 
  17   3   7      273.82      207.28    232.20 o 
  19   3   7        6.09      -62.18     62.18 o 
  21   3   7       27.13       -5.48     54.10 o 
  23   3   7        1.21       76.45     96.96 o 
  25   3   7      303.99      229.88     68.13 o 
  27   3   7        4.50      -44.91     83.69 o 
 -30   4   7       25.68       26.51     63.12 o 
 -28   4   7       36.14        5.61     58.46 o 
 -26   4   7       70.69       22.59     64.91 o 
 -24   4   7        2.95      -25.74     44.03 o 
 -22   4   7        5.03      -10.70     48.25 o 
 -20   4   7      210.98      110.03    111.76 o 
 -18   4   7       73.12      219.32     49.41 o 
 -16   4   7     1451.59     1201.15    911.97 o 
 -14   4   7        0.11      -43.23     43.23 o 
 -12   4   7      493.03      258.89    242.41 o 
 -10   4   7      270.34      250.67     47.37 o 
  -8   4   7        9.47       57.16     33.20 o 
  -6   4   7      656.35      602.02     71.96 o 
  -4   4   7       51.20       23.55     36.31 o 
  -2   4   7      257.93      218.21     43.55 o 
   0   4   7     1676.60     1492.34    188.31 o 
   2   4   7     2233.09     2338.91     93.07 o 
   4   4   7     2638.40     2524.47    154.63 o 
   6   4   7      301.23      335.73     50.06 o 
   8   4   7       50.40        7.37     40.01 o 
  10   4   7      237.61      260.45    114.83 o 
  12   4   7      208.79      198.43     83.18 o 
  14   4   7      619.87      778.30    145.45 o 
  16   4   7      359.29      341.82     62.99 o 
  18   4   7       86.88       90.34     52.67 o 
  20   4   7      450.32      458.59     79.38 o 
  22   4   7       64.83      140.06     57.21 o 
  24   4   7      546.31      419.68     90.32 o 
 -25   5   7        0.86       -3.10     58.69 o 
 -23   5   7       77.66      -35.75     60.61 o 
 -21   5   7       30.18      -26.88     86.25 o 
 -19   5   7      304.76      261.90     62.35 o 
 -17   5   7      347.29      329.38     64.81 o 
 -15   5   7        0.42      -25.01     54.13 o 
 -13   5   7       83.37       31.30     54.79 o 
 -11   5   7       36.92       92.66     49.43 o 
  -9   5   7      135.13       80.10     47.17 o 
  -7   5   7      677.54      657.63     67.07 o 
  -5   5   7      168.14      145.90     94.41 o 
  -3   5   7       60.27       45.69     76.55 o 
  -1   5   7       11.29       -1.46     38.00 o 
   1   5   7        0.02      -25.98     62.77 o 
   3   5   7      716.47      696.88     75.29 o 
   5   5   7       12.87      -11.34     54.61 o 
   7   5   7       80.87       84.92     52.75 o 
   9   5   7       38.74        3.99     91.35 o 
  11   5   7       79.21      135.07     55.52 o 
  13   5   7       31.32       72.62     49.34 o 
  15   5   7      119.45      269.67    202.09 o 
  17   5   7       30.43       61.33     70.94 o 
  19   5   7      105.18      182.37     65.29 o 
 -20   6   7       18.84       48.04     61.75 o 
 -18   6   7        0.16       24.38     84.21 o 
 -16   6   7      235.97      204.09     65.83 o 
 -14   6   7        4.37       -9.60     63.79 o 
 -12   6   7      399.86      442.97     70.34 o 
 -10   6   7      694.43      815.32     80.28 o 
  -8   6   7       35.59        8.25     59.20 o 
  -6   6   7      405.35      349.63     69.17 o 
  -4   6   7      588.47      672.74     66.52 o 
  -2   6   7        5.07       98.49     37.53 o 
   0   6   7      650.62      805.76    240.37 o 
   2   6   7       87.75       32.21     54.84 o 
   4   6   7      739.47      772.25    180.15 o 
   6   6   7      108.18      161.83     71.45 o 
   8   6   7      107.29      176.21     59.20 o 
  10   6   7       24.38       15.66     56.97 o 
  12   6   7        0.86      -59.13     59.13 o 
  14   6   7      112.17      143.28     77.06 o 
  -9   7   7        1.18       56.17     72.47 o 
  -7   7   7       26.08       80.91     87.78 o 
  -5   7   7       15.99      -30.77     76.04 o 
  -3   7   7      139.60      262.75     77.16 o 
  -1   7   7        7.55       80.56     68.16 o 
   1   7   7      105.31       72.59     65.83 o 
   3   7   7      417.48      597.20    189.84 o 
 -36   0   8      246.58      273.81     72.63 o 
 -34   0   8       67.33       76.25     50.60 o 
 -32   0   8      328.20      311.51     60.16 o 
 -30   0   8        0.44       97.61     65.83 o 
 -28   0   8       48.88      128.90     47.99 o 
 -26   0   8     2028.57     2203.12    194.44 o 
 -24   0   8      101.61       70.63     36.91 o 
 -22   0   8      930.66      665.67     61.23 o 
 -20   0   8       92.72      217.63     41.99 o 
 -18   0   8     2396.55     2574.79     91.24 o 
 -16   0   8     1177.42     1495.47     66.69 o 
 -14   0   8     3856.30     4019.24     98.15 o 
 -12   0   8    17800.50    16467.57    305.18 o 
 -10   0   8      711.12      562.56     91.35 o 
  -8   0   8    10225.92    10933.40    136.38 o 
  -6   0   8    17449.48    17484.03    167.80 o 
  -4   0   8       81.42       66.23     25.23 o 
  -2   0   8    73472.44    72781.77    330.55 o 
   0   0   8     9250.61    11020.69    134.60 o 
   2   0   8     1163.36     1113.82    162.29 o 
   4   0   8     2431.12     2108.68    106.15 o 
   6   0   8      184.90      296.88     33.17 o 
   8   0   8     9273.83     9877.98    415.41 o 
  10   0   8     2482.85     2088.25     80.10 o 
  12   0   8       31.39        5.10     29.07 o 
  14   0   8     3329.72     2976.95    214.85 o 
  16   0   8     1717.97     1690.13    137.28 o 
  18   0   8     2262.32     2500.56    129.62 o 
  20   0   8        9.82      -39.59     45.11 o 
  22   0   8     5051.40     4637.13    435.31 o 
  24   0   8       71.31       50.57     56.61 o 
  26   0   8      670.56      704.91     81.89 o 
  28   0   8      770.57      875.46    177.60 o 
 -35   1   8        2.38       27.99     82.16 o 
 -33   1   8        1.04      -55.69     55.69 o 
 -31   1   8      112.31      122.28     83.69 o 
 -29   1   8      234.38      322.26     52.32 o 
 -27   1   8       34.25       39.98     37.27 o 
 -25   1   8      463.91      308.30     64.81 o 
 -23   1   8      108.59      229.65     55.63 o 
 -21   1   8        0.03      100.43     34.55 o 
 -19   1   8      423.67      272.52     39.82 o 
 -17   1   8      597.73      392.11    326.10 o 
 -15   1   8     1292.06      972.35     55.93 o 
 -13   1   8       13.33       32.05     24.25 o 
 -11   1   8     2763.14     2824.71    183.72 o 
  -9   1   8     2224.31     2751.25    181.17 o 
  -7   1   8      568.41      640.37     86.25 o 
  -5   1   8       97.96       30.11    147.49 o 
  -3   1   8     6239.94     4055.16   2773.66 o 
  -1   1   8     2502.76     2407.25    141.87 o 
   1   1   8    12369.11    13340.71    321.00 o 
   3   1   8     2728.82     3373.69     82.99 o 
   5   1   8      127.64       30.73     25.50 o 
   7   1   8       16.59      -15.31     22.37 o 
   9   1   8     1158.14      822.62     52.63 o 
  11   1   8        5.12       28.58     43.89 o 
  13   1   8      761.10      937.20     88.80 o 
  15   1   8      285.60      385.00     53.59 o 
  17   1   8       39.56      114.86     82.16 o 
  19   1   8       53.53       42.65     46.35 o 
  21   1   8      935.46     1020.18    159.73 o 
  23   1   8       87.98       -2.36     59.31 o 
  25   1   8        0.98       78.03     82.16 o 
  27   1   8        1.72       94.31     35.49 o 
 -34   2   8        1.90      -21.17     62.02 o 
 -32   2   8      591.24      738.95     82.66 o 
 -30   2   8       45.82      109.99     47.50 o 
 -28   2   8      411.44      474.04     86.25 o 
 -26   2   8      170.00      156.99     95.43 o 
 -24   2   8        8.56      -26.03     41.14 o 
 -22   2   8     1687.16     1743.11    130.14 o 
 -20   2   8     1333.40     1450.48    169.94 o 
 -18   2   8     2783.70     2228.22    146.98 o 
 -16   2   8     3082.94     3054.18    332.74 o 
 -14   2   8        0.44       14.30     39.30 o 
 -12   2   8     5700.42     6218.44    179.13 o 
 -10   2   8      306.25      279.57     33.83 o 
  -8   2   8      337.91      137.87    126.56 o 
  -6   2   8     7781.61     6908.45    328.14 o 
  -4   2   8      823.77      728.36     44.01 o 
  -2   2   8      240.44      134.39     28.76 o 
   0   2   8     1912.45     1442.56     62.43 o 
   2   2   8    18322.52    19546.44    547.08 o 
   4   2   8     4100.39     4665.64    342.94 o 
   6   2   8     2115.19     1744.95    277.11 o 
   8   2   8     4187.18     3799.26    299.06 o 
  10   2   8      175.67      177.61     71.96 o 
  12   2   8     2855.74     3259.79    353.66 o 
  14   2   8     1800.68     2120.88    119.42 o 
  16   2   8      365.64      226.01    193.42 o 
  18   2   8     2966.03     2612.72    277.62 o 
  20   2   8       88.57       45.26     90.84 o 
  22   2   8      848.72      966.28    109.21 o 
  24   2   8      408.31      501.94     75.06 o 
  26   2   8      187.84      154.96     64.72 o 
 -31   3   8      129.80      144.02     78.59 o 
 -29   3   8      165.45      323.73     63.28 o 
 -27   3   8      414.34      511.59    108.19 o 
 -25   3   8       12.13       65.37     96.96 o 
 -23   3   8      398.00      352.85     66.85 o 
 -21   3   8     1299.43     1099.18     86.86 o 
 -19   3   8      180.86      159.75     47.57 o 
 -17   3   8     2628.59     2660.06    180.66 o 
 -15   3   8       26.03        3.81     31.63 o 
 -13   3   8      444.67      443.68     45.42 o 
 -11   3   8      309.92      254.83     59.20 o 
  -9   3   8       84.12       55.48     84.72 o 
  -7   3   8      178.19      134.07     71.45 o 
  -5   3   8       31.05       31.46     28.90 o 
  -3   3   8      541.90      571.99     59.71 o 
  -1   3   8     2862.16     2719.43     88.41 o 
   1   3   8     4513.05     3977.44    110.39 o 
   3   3   8     1414.87      996.41    119.42 o 
   5   3   8      310.22      514.04     48.31 o 
   7   3   8     3895.58     4411.56    329.68 o 
   9   3   8      685.14      943.06    118.40 o 
  11   3   8      333.45       -9.98    134.22 o 
  13   3   8     2861.43     2706.61    558.30 o 
  15   3   8       26.68        1.68    116.36 o 
  17   3   8     1871.26     2237.61    363.36 o 
  19   3   8      642.67      687.65    105.64 o 
  21   3   8      219.31      184.98     60.32 o 
  23   3   8      171.08      143.69     90.84 o 
  25   3   8        5.44      -47.87     57.00 o 
 -30   4   8        0.44      -65.29     65.29 o 
 -28   4   8       72.66      178.35     72.47 o 
 -26   4   8      101.65      106.38     54.20 o 
 -24   4   8       13.48       20.29     87.27 o 
 -22   4   8        9.31       16.87     81.65 o 
 -20   4   8     2760.16     2709.10    127.38 o 
 -18   4   8     1219.49     1262.20     93.03 o 
 -16   4   8      356.28       72.49    178.11 o 
 -14   4   8       24.94      -41.67     44.73 o 
 -12   4   8      653.97      532.00     55.93 o 
 -10   4   8        4.02      -25.52     34.62 o 
  -8   4   8        1.88      -18.37     33.10 o 
  -6   4   8      214.54      218.99     45.42 o 
  -4   4   8      588.17      629.97     68.38 o 
  -2   4   8      640.48      123.96     34.55 o 
   0   4   8      273.69      267.53     51.51 o 
   2   4   8     4542.56     4439.38    183.72 o 
   4   4   8        0.03        3.21     40.05 o 
   6   4   8      400.32      435.17     60.83 o 
   8   4   8     1082.65     1321.14    193.93 o 
  10   4   8      337.56      433.89     79.10 o 
  12   4   8      342.56      273.63    110.74 o 
  14   4   8      725.80      709.26    122.48 o 
  16   4   8       40.07       58.24     56.49 o 
  18   4   8      692.48      750.94     81.86 o 
  20   4   8        0.00       15.54     55.76 o 
  22   4   8       38.24       78.95     62.05 o 
 -25   5   8        0.67        7.75     64.30 o 
 -23   5   8      182.47      203.33     72.30 o 
 -21   5   8      339.51      307.56     66.44 o 
 -19   5   8      198.63       80.34     83.18 o 
 -17   5   8     1281.94     1264.90     92.57 o 
 -15   5   8        6.76      -46.44     71.96 o 
 -13   5   8     2850.12     2759.56    125.55 o 
 -11   5   8     1334.78     1262.80     87.32 o 
  -9   5   8     1381.97      815.31    611.38 o 
  -7   5   8     4438.36     3036.16   2212.81 o 
  -5   5   8      488.35      449.67     62.74 o 
  -3   5   8     1562.55      779.92    612.91 o 
  -1   5   8      796.00      628.41    100.54 o 
   1   5   8       69.91       26.10     46.84 o 
   3   5   8     3354.61     3873.80    285.28 o 
   5   5   8       16.15       95.06     52.05 o 
   7   5   8     1195.85     1167.35    110.23 o 
   9   5   8        6.76      -41.24     43.16 o 
  11   5   8      326.16      535.11     67.07 o 
  13   5   8      533.86      661.19     76.86 o 
  15   5   8       96.83       26.83     84.21 o 
  17   5   8     1331.58     1248.36    211.79 o 
  19   5   8      147.67      101.22     93.90 o 
 -20   6   8       29.85       -4.29     71.96 o 
 -18   6   8       18.53      -10.59     62.06 o 
 -16   6   8       16.68       55.70     53.89 o 
 -14   6   8        0.76      -61.63     61.63 o 
 -12   6   8       30.43       36.27     82.16 o 
 -10   6   8       20.03       25.94     90.33 o 
  -8   6   8      111.72       12.83     56.97 o 
  -6   6   8      127.53      134.58     58.85 o 
  -4   6   8      127.64      150.57     52.29 o 
  -2   6   8      252.45       62.38    160.76 o 
   0   6   8       65.80      102.07     56.80 o 
   2   6   8       23.71       17.37     50.85 o 
   4   6   8       15.26      -18.99    100.03 o 
   6   6   8       69.90      189.87     82.67 o 
   8   6   8        0.92       43.82    120.95 o 
  10   6   8       70.60      134.88     64.12 o 
  12   6   8       40.31      -13.98     63.50 o 
  14   6   8       69.11      179.64     76.55 o 
  -7   7   8      483.49      576.90     77.38 o 
  -5   7   8       22.72      -20.07     64.12 o 
  -3   7   8     1401.69     1488.94    115.79 o 
  -1   7   8     1105.77     1305.78    105.64 o 
   1   7   8      440.07      426.09     84.21 o 
 -35   1   9       84.60      114.17     65.83 o 
 -33   1   9      520.80      528.85     80.02 o 
 -31   1   9      157.08      145.33     56.24 o 
 -29   1   9       40.31      -12.11     49.01 o 
 -27   1   9        0.06      -26.30     41.06 o 
 -25   1   9      150.36      217.85     47.24 o 
 -23   1   9      638.82      453.46     70.43 o 
 -21   1   9      545.04      592.55    147.49 o 
 -19   1   9     1146.58      876.34    687.93 o 
 -17   1   9      280.24      276.18     48.99 o 
 -15   1   9     2333.13     2168.84     79.38 o 
 -13   1   9     6685.66     7500.56    498.09 o 
 -11   1   9     2445.63     2281.91    121.97 o 
  -9   1   9     1952.01     1852.16     66.35 o 
  -7   1   9     5485.82     6091.04    435.82 o 
  -5   1   9       38.71       40.32     27.22 o 
  -3   1   9     4135.51     3272.73   2206.68 o 
  -1   1   9      276.55      210.90     39.93 o 
   1   1   9     3948.77     3983.91     97.14 o 
   3   1   9     1304.88     1377.83    146.47 o 
   5   1   9     1952.50     1895.85    126.05 o 
   7   1   9     2957.12     2972.10     91.65 o 
   9   1   9     1218.44     1388.11     67.80 o 
  11   1   9      173.88       86.79     33.55 o 
  13   1   9      185.43      188.14     39.81 o 
  15   1   9      616.49      515.53     57.35 o 
  17   1   9     1588.32     1492.17    116.87 o 
  19   1   9       31.74      -33.64     47.06 o 
  21   1   9     2019.48     1979.13    110.74 o 
  23   1   9      213.81      165.59     69.92 o 
  25   1   9      818.50      763.61    131.16 o 
  27   1   9      207.01      224.71     76.04 o 
 -34   2   9      338.93      356.98     87.78 o 
 -32   2   9       10.52      115.70     66.34 o 
 -30   2   9      355.51      341.51     84.72 o 
 -28   2   9       87.23      156.63     53.74 o 
 -26   2   9      128.11      176.64     53.43 o 
 -24   2   9      382.22      428.93     70.94 o 
 -22   2   9     1139.92     1111.26     76.29 o 
 -20   2   9      825.85      870.64    171.47 o 
 -18   2   9     2413.04     2310.08    204.64 o 
 -16   2   9      778.46      740.16     58.82 o 
 -14   2   9       93.72       62.37     33.68 o 
 -12   2   9      287.95      268.21     35.74 o 
 -10   2   9      177.76      238.05    189.84 o 
  -8   2   9      584.86      496.27     95.43 o 
  -6   2   9        7.75      -13.23     69.92 o 
  -4   2   9     1929.06     1579.18   1106.91 o 
  -2   2   9     3085.26     3101.13    130.65 o 
   0   2   9     8451.85     8359.56    142.90 o 
   2   2   9        5.49       50.20     75.02 o 
   4   2   9     2697.34     2355.93     86.53 o 
   6   2   9     1576.01     1654.62     79.73 o 
   8   2   9        0.40      -30.49     43.89 o 
  10   2   9      385.07      338.45     50.06 o 
  12   2   9      464.71      510.19     58.07 o 
  14   2   9       10.37       48.35     37.84 o 
  16   2   9      444.31      485.56     80.63 o 
  18   2   9     1407.21     1566.17    101.39 o 
  20   2   9      204.05      102.28     71.60 o 
  22   2   9       37.73       54.58     79.61 o 
  24   2   9       10.62      -51.00     51.00 o 
  26   2   9      113.26      -53.70     69.83 o 
 -31   3   9       44.99      192.21     68.38 o 
 -29   3   9      653.25      759.26     82.96 o 
 -27   3   9      648.63      662.16     78.24 o 
 -25   3   9     1042.20     1101.66    122.99 o 
 -23   3   9       22.95       -5.25     53.21 o 
 -21   3   9     2193.80     2381.38    111.84 o 
 -19   3   9     3859.33     3747.30    224.55 o 
 -17   3   9       13.03       32.69    123.50 o 
 -15   3   9      101.92      123.37     43.38 o 
 -13   3   9        0.88      -25.75     32.61 o 
 -11   3   9       13.36       36.72     25.30 o 
  -9   3   9       65.20       48.88     28.84 o 
  -7   3   9      544.52      416.66    387.85 o 
  -5   3   9     2539.65     2537.08     90.80 o 
  -3   3   9      310.23      255.09     39.69 o 
  -1   3   9      108.53      155.31     49.50 o 
   1   3   9     5692.09     5369.36    131.33 o 
   3   3   9      316.81      366.22     44.75 o 
   5   3   9     1264.30     1216.24    170.96 o 
   7   3   9      198.51      156.18     43.23 o 
   9   3   9      397.44      297.80     51.01 o 
  11   3   9     3193.00     2233.23   1492.73 o 
  13   3   9     1064.67      956.10    208.22 o 
  15   3   9      190.62      233.22     59.80 o 
  17   3   9     1109.54     1337.62    184.23 o 
  19   3   9      246.25      114.24     82.16 o 
  21   3   9      180.15      192.28     82.67 o 
  23   3   9        1.16      -66.35     66.35 o 
  25   3   9      236.68      214.33     73.95 o 
 -30   4   9      192.06      330.14     77.38 o 
 -28   4   9       67.59       52.27     56.96 o 
 -26   4   9        0.33       39.81     51.42 o 
 -24   4   9       15.44       56.08     58.10 o 
 -22   4   9       26.91       66.71     49.74 o 
 -20   4   9      793.94      805.42     86.13 o 
 -18   4   9      192.41       46.70     58.74 o 
 -16   4   9      484.75      286.05     59.46 o 
 -14   4   9     2510.67     2253.25    100.29 o 
 -12   4   9       85.54       78.59     41.86 o 
 -10   4   9      404.59      255.17    159.73 o 
  -8   4   9     1067.36     1043.78     73.57 o 
  -6   4   9        6.08       26.61     44.91 o 
  -4   4   9     1690.45     1556.14     79.61 o 
  -2   4   9      416.46      408.61     52.05 o 
   0   4   9       50.36       27.81     32.86 o 
   2   4   9     2062.95     1915.89    222.51 o 
   4   4   9      131.92       67.35     50.12 o 
   6   4   9      348.53      474.65    107.17 o 
   8   4   9       47.77       29.11     42.29 o 
  10   4   9        9.70       47.42     46.85 o 
  12   4   9      769.97      807.33     78.01 o 
  14   4   9        8.05      -54.31     54.31 o 
  16   4   9      605.74      547.81    118.91 o 
  18   4   9      119.34      131.26     64.91 o 
  20   4   9      498.81      629.94     81.51 o 
  22   4   9      166.72      142.90     73.35 o 
 -25   5   9       26.74       70.67     59.69 o 
 -23   5   9      220.94      193.78     71.96 o 
 -21   5   9      163.85       65.77     83.69 o 
 -19   5   9      181.31      285.94     65.80 o 
 -17   5   9      386.00      278.64     82.63 o 
 -15   5   9        8.71      -58.66     58.66 o 
 -13   5   9      490.46      577.27    149.53 o 
 -11   5   9      187.94      294.89     53.59 o 
  -9   5   9       79.98       79.47     46.90 o 
  -7   5   9      234.28      305.16     63.50 o 
  -5   5   9      120.72       85.63     53.76 o 
  -3   5   9        0.18      -23.42     54.61 o 
  -1   5   9       77.75       45.19     46.32 o 
   1   5   9      575.17      541.99    101.56 o 
   3   5   9      383.19      320.19     66.73 o 
   5   5   9      683.44      659.21    126.56 o 
   7   5   9       40.62       50.77     56.14 o 
   9   5   9       36.03      -56.85     56.88 o 
  11   5   9       79.78      137.54     60.73 o 
  13   5   9       42.07       21.35     72.98 o 
  15   5   9       11.05       67.42     59.17 o 
  17   5   9      674.37      683.78    223.53 o 
 -20   6   9      185.00      156.48     69.18 o 
 -18   6   9      326.40      391.38     70.87 o 
 -16   6   9       60.54      -31.64     61.14 o 
 -14   6   9      474.28      645.15    228.63 o 
 -12   6   9      102.53      179.51     52.55 o 
 -10   6   9      803.76      791.29     82.27 o 
  -8   6   9      357.04      390.37     72.53 o 
  -6   6   9        6.82      -53.14     54.40 o 
  -4   6   9      673.21      767.22    182.19 o 
  -2   6   9       86.52       75.02     49.78 o 
   0   6   9      238.77      327.58     60.83 o 
   2   6   9      599.57      171.27    241.90 o 
   4   6   9       12.72       30.41     52.63 o 
   6   6   9      748.90      782.90    114.31 o 
   8   6   9       13.92      -19.11    150.55 o 
  10   6   9      121.14      121.33     57.69 o 
  12   6   9      245.63      356.32     65.80 o 
 -34   0  10      192.47      184.33     58.79 o 
 -32   0  10      101.53       72.80     59.17 o 
 -30   0  10        0.23       50.52    112.27 o 
 -28   0  10        8.92       23.56     53.59 o 
 -26   0  10       22.01       26.27     38.36 o 
 -24   0  10        1.09      -40.05     40.05 o 
 -22   0  10     1231.23     1351.71     77.46 o 
 -20   0  10      712.60      783.28     80.12 o 
 -18   0  10     1034.14      864.33     60.61 o 
 -16   0  10    10491.59     8779.98    729.78 o 
 -14   0  10     9264.90     7929.02    403.16 o 
 -12   0  10    12101.95    13243.58    696.61 o 
 -10   0  10    11148.61    13049.22    494.00 o 
  -8   0  10     4489.99     3765.74     93.10 o 
  -6   0  10    34461.14    32271.52    255.85 o 
  -4   0  10    12708.35    11498.42   7339.11 o 
  -2   0  10     8391.02     8420.91    169.94 o 
   0   0  10     7666.21     7966.62    132.07 o 
   2   0  10     1374.10     1169.03     55.93 o 
   4   0  10     2001.51     2192.16     75.36 o 
   6   0  10     1699.40     2052.10     76.49 o 
   8   0  10     2926.73     2648.08    146.47 o 
  10   0  10      229.97      135.91     39.30 o 
  12   0  10     2186.70     2582.40    100.45 o 
  14   0  10      656.04      787.74     79.10 o 
  16   0  10       21.81       85.61     42.11 o 
  18   0  10     1279.81      960.12     82.54 o 
  20   0  10     2328.65     2104.90    428.68 o 
  22   0  10      447.20      440.39     72.81 o 
  24   0  10     2540.31     2472.24    324.06 o 
  26   0  10      407.77      462.27    129.11 o 
 -35   1  10        0.02      -10.76     60.11 o 
 -33   1  10       52.08      -19.68     97.98 o 
 -31   1  10      505.27      603.62     67.11 o 
 -29   1  10       54.34      -26.28     50.16 o 
 -27   1  10        7.74       33.15     35.89 o 
 -25   1  10       54.03      130.99     42.12 o 
 -23   1  10      156.95      303.10     68.90 o 
 -21   1  10       65.76      192.55     41.12 o 
 -19   1  10      326.06      253.34     46.95 o 
 -17   1  10      323.01      380.66     45.79 o 
 -15   1  10     3484.83     4101.00    409.80 o 
 -13   1  10      162.23       80.10     34.62 o 
 -11   1  10     1255.06     1050.01     56.62 o 
  -9   1  10      393.79      108.73    126.05 o 
  -7   1  10     2243.46     2675.77    322.02 o 
  -5   1  10      153.81      129.79     26.95 o 
  -3   1  10      936.45     1147.92    146.47 o 
  -1   1  10     3315.64     3429.76    109.21 o 
   1   1  10        0.05      -31.03     31.03 o 
   3   1  10        0.12       52.11     20.17 o 
   5   1  10        9.68      141.72     29.06 o 
   7   1  10      364.51      476.34     45.10 o 
   9   1  10      894.17     1094.14    122.99 o 
  11   1  10        2.34       16.46     31.82 o 
  13   1  10      287.29      431.84     51.15 o 
  15   1  10       30.84      -40.01     40.01 o 
  17   1  10        1.98       42.88     49.50 o 
  19   1  10       32.56       81.65     54.89 o 
  21   1  10        0.06       24.66     62.77 o 
  23   1  10      358.60      239.72     63.00 o 
  25   1  10       31.07       63.65     46.95 o 
 -34   2  10      379.67      445.05     79.73 o 
 -32   2  10      553.08      425.61     80.78 o 
 -30   2  10      769.62      788.36     81.38 o 
 -28   2  10        0.22       69.15     53.07 o 
 -26   2  10     1954.70     2138.55    215.87 o 
 -24   2  10      383.86      448.64    113.80 o 
 -22   2  10       55.54      -14.72     47.57 o 
 -20   2  10     4025.35     4064.98    393.47 o 
 -18   2  10       31.19      -29.42     42.87 o 
 -16   2  10     1625.32     2044.24    223.02 o 
 -14   2  10        7.22      -32.38     32.38 o 
 -12   2  10     1915.92     1558.64     70.68 o 
 -10   2  10     2529.04     2013.61    129.62 o 
  -8   2  10      107.11       58.36     29.49 o 
  -6   2  10      471.38      364.06    283.24 o 
  -4   2  10      165.92      178.62     32.11 o 
  -2   2  10     2641.80     2497.22     84.80 o 
   0   2  10     5733.68     5439.53    122.29 o 
   2   2  10     1596.54     1425.84    135.75 o 
   4   2  10    11497.00    11216.61    938.50 o 
   6   2  10       25.20      -16.89     34.82 o 
   8   2  10     3553.92     4447.47    248.02 o 
  10   2  10     4147.82     4537.46    321.00 o 
  12   2  10      212.35      181.68     45.82 o 
  14   2  10     2261.72     2132.72     98.59 o 
  16   2  10     1322.46     1116.10    224.55 o 
  18   2  10     1599.53     1660.80    423.58 o 
  20   2  10      349.27      375.82     69.46 o 
  22   2  10        0.08      -60.30     60.30 o 
  24   2  10      494.43      494.41     95.43 o 
 -31   3  10      534.39      547.69    101.05 o 
 -29   3  10      178.08      138.93     72.85 o 
 -27   3  10      418.90      566.80    102.58 o 
 -25   3  10      689.26      635.20     77.57 o 
 -23   3  10       95.99      173.79     41.99 o 
 -21   3  10      551.04      330.52    125.54 o 
 -19   3  10     1250.46      926.90    550.65 o 
 -17   3  10        4.51       56.45     41.56 o 
 -15   3  10     3023.24     1572.70   1143.15 o 
 -13   3  10        5.77       36.67     31.39 o 
 -11   3  10      507.31      513.96     49.69 o 
  -9   3  10      136.56      115.74     29.94 o 
  -7   3  10      495.11      190.86    174.53 o 
  -5   3  10      878.47      794.27    144.42 o 
  -3   3  10        8.64      -34.95     34.95 o 
  -1   3  10     2872.55     1888.57   1318.19 o 
   1   3  10      369.14      272.84     50.46 o 
   3   3  10     4136.44     4338.90    300.08 o 
   5   3  10     3135.77     3592.41    489.41 o 
   7   3  10      540.80      426.74     55.35 o 
   9   3  10      765.01      749.63     66.85 o 
  11   3  10      643.97      611.29     58.45 o 
  13   3  10      641.50      815.71     78.61 o 
  15   3  10     1039.27     1110.64    205.15 o 
  17   3  10        0.27      109.14     88.80 o 
  19   3  10      562.68      354.37     75.85 o 
  21   3  10       21.65      -28.04     56.80 o 
  23   3  10      358.02      475.87     82.52 o 
 -28   4  10        0.02       82.59     74.51 o 
 -26   4  10      981.12      901.66     89.41 o 
 -24   4  10        4.15       52.74     51.57 o 
 -22   4  10       68.34       24.95    115.85 o 
 -20   4  10     1289.57     1342.24    119.93 o 
 -18   4  10       12.53       53.67     87.78 o 
 -16   4  10      974.02      921.99     75.02 o 
 -14   4  10      162.20      206.82     50.12 o 
 -12   4  10      521.24      517.13     66.29 o 
 -10   4  10        2.16        8.66     37.47 o 
  -8   4  10       25.29       30.71     33.55 o 
  -6   4  10      107.91      119.94     44.68 o 
  -4   4  10      184.95      133.81     49.55 o 
  -2   4  10      103.87       83.46     44.73 o 
   0   4  10      552.71      341.71     57.68 o 
   2   4  10       24.84       64.77     89.82 o 
   4   4  10     4347.26     4746.71    323.55 o 
   6   4  10      608.29      522.38     63.87 o 
   8   4  10        4.48        0.35     42.11 o 
  10   4  10      448.47      420.08     65.31 o 
  12   4  10        0.94      -30.30     57.37 o 
  14   4  10      294.24      491.55     63.87 o 
  16   4  10      217.18      283.22     65.63 o 
  18   4  10      558.62      356.61    254.66 o 
  20   4  10      145.96      136.09     69.90 o 
 -25   5  10      262.98      261.30    188.31 o 
 -23   5  10       19.97       16.59     60.91 o 
 -21   5  10     1168.41      857.61    714.47 o 
 -19   5  10      407.49      275.73     71.18 o 
 -17   5  10     1748.95     1654.89    107.28 o 
 -15   5  10      802.79      857.99     88.05 o 
 -13   5  10       92.93       22.33     56.28 o 
 -11   5  10     2502.40     2445.78    121.61 o 
  -9   5  10      817.78      915.35    104.11 o 
  -7   5  10      538.82      651.42     64.94 o 
  -5   5  10     2673.73     2338.57    142.89 o 
  -3   5  10       43.56       93.24     40.32 o 
  -1   5  10     1526.68     1827.54    104.27 o 
   1   5  10     1469.62     1440.94    119.93 o 
   3   5  10      804.82      684.02     74.34 o 
   5   5  10     1476.68     1396.26    241.90 o 
   7   5  10      117.65      195.80     53.89 o 
   9   5  10      921.71     1243.16    133.20 o 
  11   5  10       42.55      137.24     55.80 o 
  13   5  10      754.24      271.89    283.75 o 
  15   5  10      883.02      918.57    119.42 o 
  17   5  10      189.82      256.36     70.38 o 
 -18   6  10        0.31       52.66     71.45 o 
 -16   6  10       63.97      152.20     58.85 o 
 -14   6  10      153.24      216.94     56.17 o 
 -12   6  10      226.03      164.14     65.80 o 
 -10   6  10        9.78      -29.82     54.61 o 
  -8   6  10      119.32      173.00     58.18 o 
  -6   6  10       18.38      -37.62     60.18 o 
  -4   6  10       87.30       74.21     55.51 o 
  -2   6  10       39.32       14.63     54.50 o 
   0   6  10       61.27      135.00     61.45 o 
   2   6  10       49.50      191.03    154.63 o 
   4   6  10      192.48      205.24     74.84 o 
   6   6  10       10.11      -64.59     64.59 o 
   8   6  10        0.12       35.04     60.00 o 
  10   6  10       82.44      144.29     61.33 o 
 -35   1  11       62.15       53.20     63.07 o 
 -33   1  11       94.43      127.11     59.15 o 
 -31   1  11      136.77      117.32    101.05 o 
 -29   1  11       52.84       -8.38     52.95 o 
 -27   1  11       94.17      114.76     49.50 o 
 -25   1  11      227.68      236.72     47.63 o 
 -23   1  11      301.58      353.55     53.90 o 
 -21   1  11      603.68      677.26     57.02 o 
 -19   1  11       44.07      109.95     39.30 o 
 -17   1  11      400.53      274.60     67.87 o 
 -15   1  11       39.29       49.19     63.79 o 
 -13   1  11     1325.20     1228.15     73.49 o 
 -11   1  11      868.04      497.82    341.41 o 
  -9   1  11     2551.39     2467.55     94.92 o 
  -7   1  11       90.99       57.81     23.78 o 
  -5   1  11      709.20      747.77     46.90 o 
  -3   1  11     2002.83     1487.04   1025.26 o 
  -1   1  11        0.92      -72.12    106.15 o 
   1   1  11      887.76      667.63    504.21 o 
   3   1  11       65.60       99.79     30.63 o 
   5   1  11      321.17      247.23     41.34 o 
   7   1  11     1187.77     1387.07     73.95 o 
   9   1  11      623.12      682.50     62.02 o 
  11   1  11      497.64      570.35     74.51 o 
  13   1  11      773.91      856.78     67.41 o 
  15   1  11      702.16      735.48     69.90 o 
  17   1  11     1283.58     1427.67    187.29 o 
  19   1  11      979.11      943.71    188.82 o 
  21   1  11        0.82        5.11     59.17 o 
  23   1  11      714.21      638.03    111.76 o 
  25   1  11       23.38       27.41     60.18 o 
 -34   2  11       70.90       22.57     69.64 o 
 -32   2  11       83.75       62.24     72.21 o 
 -30   2  11        6.99      -63.00     63.00 o 
 -28   2  11      275.58      361.45     72.32 o 
 -26   2  11      443.57      449.15     71.56 o 
 -24   2  11      109.68      226.34    117.38 o 
 -22   2  11     1137.29     1090.16     75.83 o 
 -20   2  11      256.49      208.50     51.00 o 
 -18   2  11      177.87      223.55     63.79 o 
 -16   2  11     4708.15     4942.90    405.20 o 
 -14   2  11      673.14      585.96    103.60 o 
 -12   2  11      162.79      235.03     42.87 o 
 -10   2  11        0.87     -126.26    127.07 o 
  -8   2  11       23.40       40.32     31.76 o 
  -6   2  11      396.89      483.61     45.07 o 
  -4   2  11      677.35      409.73     52.56 o 
  -2   2  11       41.81       73.03     33.51 o 
   0   2  11      290.65      231.65    125.03 o 
   2   2  11     2528.55     2340.09    189.33 o 
   4   2  11      342.29      251.23     61.75 o 
   6   2  11        5.82        9.10     39.29 o 
   8   2  11      219.93      234.22     46.76 o 
  10   2  11     1173.91     1300.32     83.97 o 
  12   2  11        2.44       38.32     36.72 o 
  14   2  11      493.61      421.91     60.23 o 
  16   2  11       67.70       40.84     48.04 o 
  18   2  11      324.17      368.58     93.39 o 
  20   2  11       59.34       22.77     90.84 o 
  22   2  11      351.20      373.25     68.70 o 
  24   2  11      264.09      181.00    132.18 o 
 -31   3  11       40.49      -41.21     91.86 o 
 -29   3  11      205.22      203.47     64.65 o 
 -27   3  11      339.36      259.34    227.10 o 
 -25   3  11      640.13      567.05     76.14 o 
 -23   3  11       13.18       17.57     41.38 o 
 -21   3  11        7.79       31.66     62.77 o 
 -19   3  11       55.05       11.00    146.98 o 
 -17   3  11     2654.85     1586.24   1225.82 o 
 -15   3  11       42.86      147.40     49.50 o 
 -13   3  11      278.25      234.99     46.12 o 
 -11   3  11      149.04      105.16     33.79 o 
  -9   3  11      158.78      106.85    107.68 o 
  -7   3  11       28.74       -6.44     34.86 o 
  -5   3  11      519.23      564.02     53.35 o 
  -3   3  11      143.56       55.90     38.12 o 
  -1   3  11     1858.26     1477.37     79.73 o 
   1   3  11     2015.06     1813.26    195.97 o 
   3   3  11     9402.49     9444.64    432.76 o 
   5   3  11     2248.43     2254.70     98.84 o 
   7   3  11       17.16       41.69     40.24 o 
   9   3  11      104.90      218.61     47.07 o 
  11   3  11       13.07       15.16     41.40 o 
  13   3  11        0.79      -14.89     45.86 o 
  15   3  11        3.58      -53.01     53.01 o 
  17   3  11       50.16      -15.36     55.12 o 
  19   3  11        0.03       15.53     52.29 o 
  21   3  11      354.50      350.29    121.46 o 
 -28   4  11      363.41      316.20     81.08 o 
 -26   4  11       14.91      -42.97     66.34 o 
 -24   4  11      104.08       86.90     72.47 o 
 -22   4  11       15.21       18.37     44.02 o 
 -20   4  11        0.22       23.74     49.24 o 
 -18   4  11     1476.21      955.40    718.04 o 
 -16   4  11       57.04       40.54     51.70 o 
 -14   4  11      291.19      107.16    170.96 o 
 -12   4  11      942.98      872.69     69.90 o 
 -10   4  11       40.36       13.96     46.90 o 
  -8   4  11     1362.50     1205.89     77.52 o 
  -6   4  11     1273.37     1243.59     77.21 o 
  -4   4  11      287.51      268.07     47.99 o 
  -2   4  11     3277.23     3596.35    129.91 o 
   0   4  11     2231.43     2301.10    106.79 o 
   2   4  11      285.57      227.87     56.97 o 
   4   4  11      527.25      465.55     77.12 o 
   6   4  11      443.02      297.57     70.55 o 
   8   4  11      172.10      250.91     65.83 o 
  10   4  11      256.63      172.17    178.62 o 
  12   4  11       49.56       54.62     72.47 o 
  14   4  11      226.05      222.31     56.63 o 
  16   4  11      213.78      277.30    166.37 o 
  18   4  11      259.43      349.90     70.45 o 
 -25   5  11       16.42        3.23    117.89 o 
 -23   5  11       23.40       34.24     90.84 o 
 -21   5  11      114.85       11.15     62.59 o 
 -19   5  11      352.74      464.28     76.34 o 
 -17   5  11       34.20      -20.23     65.83 o 
 -15   5  11        0.35       95.09     43.30 o 
 -13   5  11       32.52      166.02     51.11 o 
 -11   5  11        0.52       54.93     68.90 o 
  -9   5  11      618.38      482.30     75.29 o 
  -7   5  11      213.17      203.62     57.21 o 
  -5   5  11        6.23       54.85    150.04 o 
  -3   5  11       32.48       73.46    121.46 o 
  -1   5  11        1.50      -24.46     49.40 o 
   1   5  11      166.92      153.54     77.57 o 
   3   5  11      310.02      306.03     61.76 o 
   5   5  11       61.20       30.79     63.64 o 
   7   5  11       25.38      191.65     58.58 o 
   9   5  11      157.24       36.65     87.27 o 
  11   5  11       15.17      -82.31     85.74 o 
  13   5  11        0.01      -65.98     65.98 o 
  15   5  11      447.57      227.38    132.18 o 
 -18   6  11      214.61      261.84     71.96 o 
 -16   6  11       70.70       60.03    114.31 o 
 -14   6  11       70.36       58.93     53.36 o 
 -12   6  11      579.71      581.88    120.44 o 
 -10   6  11       60.75       14.29     76.55 o 
  -8   6  11      120.66       24.72     53.58 o 
  -6   6  11      133.10      188.65     60.18 o 
  -4   6  11      200.07      219.86    115.34 o 
  -2   6  11      297.77      353.37     71.45 o 
   0   6  11       13.71       61.45     48.53 o 
   2   6  11      801.35      897.36     87.25 o 
   4   6  11      515.66      651.37     85.80 o 
   6   6  11      227.77      233.52     75.70 o 
   8   6  11      889.86      753.60     98.51 o 
 -34   0  12      197.55      243.18     61.14 o 
 -32   0  12     1065.49     1126.04     97.05 o 
 -30   0  12      503.77      553.98     71.74 o 
 -28   0  12      432.99      354.34     59.15 o 
 -26   0  12     1206.94      998.12     79.93 o 
 -24   0  12     1672.75     1629.43     95.28 o 
 -22   0  12      315.62      401.92     52.60 o 
 -20   0  12     5659.98     5372.31    528.71 o 
 -18   0  12     3547.79     2719.20    220.97 o 
 -16   0  12      487.15      717.00     56.89 o 
 -14   0  12    10637.09    11005.96    807.35 o 
 -12   0  12      384.72      510.02     60.73 o 
 -10   0  12     1722.96     1587.74     71.68 o 
  -8   0  12     2448.13     2105.48     77.18 o 
  -6   0  12     3190.44     3244.16     92.72 o 
  -4   0  12     2452.25     1391.63   1076.80 o 
  -2   0  12     1278.31     1288.62     84.72 o 
   0   0  12      651.50      521.35     47.89 o 
   2   0  12        5.27       44.76     37.76 o 
   4   0  12      534.06      418.08     66.85 o 
   6   0  12     1294.31      999.17     66.73 o 
   8   0  12      108.07       48.38     36.01 o 
  10   0  12     6755.17     7391.06    170.32 o 
  12   0  12     2221.86     2531.47    154.12 o 
  14   0  12      363.22      163.66     54.06 o 
  16   0  12     4915.34     4698.84    332.23 o 
  18   0  12      225.92      111.54     64.65 o 
  20   0  12     4019.05     4256.82    603.72 o 
  22   0  12     1225.25     1429.84    110.89 o 
  24   0  12      100.85      -76.55     76.55 o 
 -33   1  12       58.78       89.33     58.79 o 
 -31   1  12        0.20      -11.05     56.24 o 
 -29   1  12        3.34       23.90     50.01 o 
 -27   1  12       61.60       26.88     63.28 o 
 -25   1  12      744.57      643.50    129.62 o 
 -23   1  12      125.48       19.66     72.98 o 
 -21   1  12      802.72      942.67     69.11 o 
 -19   1  12     1181.16     1360.21    126.05 o 
 -17   1  12      470.90      266.78    203.11 o 
 -15   1  12     3454.58     3139.37    210.26 o 
 -13   1  12      253.06      154.80     36.74 o 
 -11   1  12      207.69      222.12     40.77 o 
  -9   1  12      394.53      702.80    105.13 o 
  -7   1  12      335.51      348.59     62.26 o 
  -5   1  12        6.04        9.39     28.50 o 
  -3   1  12     3145.72     2949.85    165.35 o 
  -1   1  12     1884.48     1880.07     83.64 o 
   1   1  12       67.82      107.00     56.65 o 
   3   1  12      161.10      149.48     34.23 o 
   5   1  12      506.56      470.98     47.95 o 
   7   1  12      263.35      195.35    264.86 o 
   9   1  12        1.69        0.24     38.61 o 
  11   1  12      153.51      393.55     96.96 o 
  13   1  12      272.02      195.19     81.14 o 
  15   1  12      301.25      435.58     65.31 o 
  17   1  12       28.42       66.95     47.78 o 
  19   1  12      366.48      269.30    143.40 o 
  21   1  12      746.98      720.33     90.73 o 
  23   1  12      469.36      646.05     76.14 o 
 -32   2  12       68.21       86.16     63.80 o 
 -30   2  12      289.28      340.03    108.70 o 
 -28   2  12      445.38      498.64     68.38 o 
 -26   2  12      126.58      192.91     68.90 o 
 -24   2  12      787.74      626.99     91.86 o 
 -22   2  12      582.82      551.46     89.31 o 
 -20   2  12      288.76      270.75     53.47 o 
 -18   2  12     3949.50     4234.39    262.82 o 
 -16   2  12       76.89     -125.36    197.50 o 
 -14   2  12      770.03      659.07     61.68 o 
 -12   2  12     1598.58     1434.27    145.96 o 
 -10   2  12     2688.92     2906.74    287.32 o 
  -8   2  12      768.66      531.82     51.18 o 
  -6   2  12      554.82      221.81    245.98 o 
  -4   2  12     4611.52     4611.66    128.60 o 
  -2   2  12      491.87      408.63     75.02 o 
   0   2  12     3410.82     3481.61    111.21 o 
   2   2  12     8079.38     7720.37    160.92 o 
   4   2  12     1749.69     2125.98    115.85 o 
   6   2  12     4787.88     4915.46    140.01 o 
   8   2  12      205.02      272.12     59.71 o 
  10   2  12      863.44      650.13    101.05 o 
  12   2  12      386.84      230.50     64.81 o 
  14   2  12        4.69       -1.63     73.49 o 
  16   2  12      728.80     1064.43     83.38 o 
  18   2  12      226.28      183.92     66.55 o 
  20   2  12       70.88      -25.04     56.65 o 
  22   2  12      287.54      267.16    209.24 o 
 -31   3  12        2.85      -26.51     82.67 o 
 -29   3  12      703.76      749.99     89.03 o 
 -27   3  12        7.99       39.63     49.40 o 
 -25   3  12       81.58      162.25    127.07 o 
 -23   3  12      697.12      867.33    160.76 o 
 -21   3  12       18.12       50.74     39.73 o 
 -19   3  12      145.38       -5.67     72.47 o 
 -17   3  12      636.99      617.75     73.32 o 
 -15   3  12      852.62      947.03     70.92 o 
 -13   3  12      886.46      673.27    450.11 o 
 -11   3  12     1510.37      833.28    601.17 o 
  -9   3  12     1727.56     1765.16    106.15 o 
  -7   3  12       52.13       41.51     49.50 o 
  -5   3  12     1788.25     1574.46     85.56 o 
  -3   3  12     1513.20     1101.10    156.16 o 
  -1   3  12      201.32      231.90    183.72 o 
   1   3  12     6139.19     4237.13   2838.99 o 
   3   3  12      863.17      641.42     80.10 o 
   5   3  12     2358.14     1521.39   1074.25 o 
   7   3  12      940.70      813.45     71.35 o 
   9   3  12       94.83       93.01    104.11 o 
  11   3  12      199.35      284.28     59.13 o 
  13   3  12      310.37      483.24    130.65 o 
  15   3  12       40.12       -6.02     51.18 o 
  17   3  12      204.74      264.99     64.30 o 
  19   3  12        8.27      -15.15     56.24 o 
  21   3  12      247.20      406.27     78.59 o 
 -28   4  12       53.47      -38.75     66.46 o 
 -26   4  12      150.99       14.41    119.42 o 
 -24   4  12      119.10       -6.90     58.42 o 
 -22   4  12        1.23      -58.11     58.11 o 
 -20   4  12       10.66      -48.67     62.91 o 
 -18   4  12      784.87      497.48    340.90 o 
 -16   4  12        0.20       23.43     43.65 o 
 -14   4  12      568.65      529.83     64.50 o 
 -12   4  12      328.48      325.18     51.49 o 
 -10   4  12     1775.75     1525.71    105.13 o 
  -8   4  12      339.77      389.40     59.59 o 
  -6   4  12        8.33       24.43     42.11 o 
  -4   4  12     1417.07     1228.70     86.95 o 
  -2   4  12      185.77      123.48     49.55 o 
   0   4  12        5.64       14.86     71.45 o 
   2   4  12     4569.21     4595.76    213.32 o 
   4   4  12      302.36      246.46     57.83 o 
   6   4  12      428.29      413.38     67.07 o 
   8   4  12       28.40       47.35     51.23 o 
  10   4  12        4.84       31.47     53.04 o 
  12   4  12       28.98        4.32     61.24 o 
  14   4  12       24.27      -34.09     59.71 o 
  16   4  12       37.60        1.13     57.38 o 
  18   4  12       17.28       48.58     60.54 o 
 -23   5  12      175.77      292.61     66.73 o 
 -21   5  12       92.19      -42.47     69.51 o 
 -19   5  12     1037.06      860.04    587.39 o 
 -17   5  12       93.71      268.66     57.67 o 
 -15   5  12      407.30      257.51    253.13 o 
 -13   5  12     1558.44     1611.41    194.95 o 
 -11   5  12        0.02       53.35     56.65 o 
  -9   5  12     1703.21     1435.22    102.42 o 
  -7   5  12      348.59      141.96    113.29 o 
  -5   5  12      684.62      754.71     75.05 o 
  -3   5  12      448.55      508.86     72.07 o 
  -1   5  12      258.62      178.87    131.67 o 
   1   5  12     1763.16     1643.74    179.64 o 
   3   5  12       11.86      -29.25    169.43 o 
   5   5  12     2813.56     2871.44    248.53 o 
   7   5  12      491.11      706.18    128.60 o 
   9   5  12      741.50      752.50     86.19 o 
  11   5  12     1540.77     1676.61    117.26 o 
  13   5  12        6.33        0.12     67.11 o 
 -16   6  12        4.52        1.21     62.05 o 
 -14   6  12      124.85      127.34     54.85 o 
 -12   6  12        1.46      -33.14     56.24 o 
 -10   6  12       10.80       40.72     54.62 o 
  -8   6  12      129.88       45.77     67.36 o 
  -6   6  12      144.73      144.38     62.78 o 
  -4   6  12        4.48       15.80    108.70 o 
  -2   6  12       64.52       83.53     82.67 o 
   0   6  12       49.41       26.24     54.11 o 
   2   6  12      101.21       60.22     68.90 o 
   4   6  12       77.37      127.27     59.71 o 
   6   6  12        2.82       90.21     56.14 o 
 -33   1  13       44.70       66.82     55.69 o 
 -31   1  13     1148.53     1155.11     96.51 o 
 -29   1  13      137.54      213.82     59.06 o 
 -27   1  13      408.70      548.07     63.72 o 
 -25   1  13     1526.50     1566.16    185.76 o 
 -23   1  13        3.94      -10.93     39.38 o 
 -21   1  13     1033.13     1035.23    122.99 o 
 -19   1  13     2259.10     2313.22    217.91 o 
 -17   1  13      982.26      831.56     66.40 o 
 -15   1  13     1289.03     1227.88     72.88 o 
 -13   1  13       11.27       33.51     36.06 o 
 -11   1  13      905.16      823.53    152.59 o 
  -9   1  13        2.95       82.98     28.45 o 
  -7   1  13       53.11       20.67     55.12 o 
  -5   1  13       11.71       -6.44     29.90 o 
  -3   1  13      712.94      870.09     75.53 o 
  -1   1  13     2468.08     2284.27    222.00 o 
   1   1  13      407.30      392.09     46.12 o 
   3   1  13      947.47      837.28     64.12 o 
   5   1  13     1773.20     1803.33     85.88 o 
   7   1  13       43.67       82.76     38.79 o 
   9   1  13     2473.92     2480.64    106.81 o 
  11   1  13       41.00       77.38     99.52 o 
  13   1  13      910.21      753.82     79.38 o 
  15   1  13      998.01     1124.72    190.86 o 
  17   1  13       29.51       57.11     51.83 o 
  19   1  13     1451.86     1521.79    244.45 o 
  21   1  13      196.21      285.53     60.73 o 
  23   1  13      135.09      131.16     62.05 o 
 -32   2  13        1.05       25.35     59.20 o 
 -30   2  13      301.20      277.76     85.74 o 
 -28   2  13        8.58      -12.70     45.86 o 
 -26   2  13       43.75       13.79     92.88 o 
 -24   2  13      373.12      344.31     61.70 o 
 -22   2  13      508.40      400.26     68.13 o 
 -20   2  13     1247.14     1190.78     86.32 o 
 -18   2  13       10.53      -51.51     51.51 o 
 -16   2  13       83.50       49.80     43.58 o 
 -14   2  13      540.50      512.82     57.74 o 
 -12   2  13     5766.40     5668.09    806.84 o 
 -10   2  13      201.15      169.95     43.23 o 
  -8   2  13      600.53      481.86     52.69 o 
  -6   2  13      486.85      420.71    396.53 o 
  -4   2  13      253.02      165.04     50.27 o 
  -2   2  13       50.80      143.68     81.65 o 
   0   2  13     4365.42     4609.74    224.04 o 
   2   2  13     1119.17     1171.89     82.27 o 
   4   2  13     2737.47     2639.44    111.46 o 
   6   2  13     3824.26     3849.59    129.13 o 
   8   2  13      249.94      233.78     53.17 o 
  10   2  13        0.07      -14.80     45.42 o 
  12   2  13      693.11      426.10    342.94 o 
  14   2  13       19.81       82.02     47.57 o 
  16   2  13       65.39       60.18     55.41 o 
  18   2  13       94.03      129.62     55.45 o 
  20   2  13        0.07      -21.67     68.38 o 
  22   2  13      271.80      179.64     93.90 o 
 -31   3  13      337.75      402.87     81.13 o 
 -29   3  13        1.14      -24.74     68.38 o 
 -27   3  13        2.72       52.16     53.04 o 
 -25   3  13       56.10       72.14     69.92 o 
 -23   3  13      116.82      127.19     55.88 o 
 -21   3  13        0.84       82.60     41.12 o 
 -19   3  13      488.94      241.34    237.82 o 
 -17   3  13      385.78      349.16    117.38 o 
 -15   3  13     1821.42     1815.82    104.62 o 
 -13   3  13       37.10       35.33     44.38 o 
 -11   3  13     5065.22     5052.65    436.85 o 
  -9   3  13      483.51      439.47     62.05 o 
  -7   3  13     1834.90     1756.58    206.17 o 
  -5   3  13     4462.28     4186.14    141.71 o 
  -3   3  13      200.40      275.70    100.03 o 
  -1   3  13       14.65      -54.82     87.78 o 
   1   3  13     1951.10     1520.24    107.68 o 
   3   3  13      295.46       36.76     85.74 o 
   5   3  13      305.33      303.23     97.47 o 
   7   3  13      329.20      414.32    140.34 o 
   9   3  13        9.85       65.26     46.80 o 
  11   3  13      384.23      421.78     62.28 o 
  13   3  13       45.87      108.05     72.98 o 
  15   3  13       88.26      135.85     55.85 o 
  17   3  13       34.07      -46.09     58.01 o 
  19   3  13      112.70      130.65     54.69 o 
 -28   4  13       39.77       15.91     72.98 o 
 -26   4  13      219.96      259.86     67.41 o 
 -24   4  13       85.92       47.32     56.52 o 
 -22   4  13       35.44       72.07     54.42 o 
 -20   4  13     1558.50     1707.11    107.67 o 
 -18   4  13       39.60      136.62     69.92 o 
 -16   4  13     1354.45     1391.59     91.65 o 
 -14   4  13     1547.28     1694.98    147.49 o 
 -12   4  13        7.58       52.72     79.61 o 
 -10   4  13     1805.74     1649.11    105.64 o 
  -8   4  13        2.79      -50.50     50.50 o 
  -6   4  13      660.21      687.30     73.12 o 
  -4   4  13        8.73       12.30    127.07 o 
  -2   4  13       12.92      -43.60     74.00 o 
   0   4  13       40.36       85.33     78.59 o 
   2   4  13      133.35      -96.45     96.45 o 
   4   4  13      141.88       71.14     55.76 o 
   6   4  13      428.59      419.75     74.51 o 
   8   4  13      330.39      134.97    148.00 o 
  10   4  13      107.96      221.61    113.29 o 
  12   4  13       40.89        1.64     52.55 o 
  14   4  13      293.29      369.18     94.41 o 
  16   4  13       96.34      153.75    136.77 o 
 -23   5  13       10.33       30.81     61.62 o 
 -21   5  13       28.11       88.78     65.54 o 
 -19   5  13        7.97      -67.13     67.13 o 
 -17   5  13       15.71       41.66    129.62 o 
 -15   5  13       17.47       17.64     60.80 o 
 -13   5  13       99.67       80.54     62.95 o 
 -11   5  13      295.63      199.47     56.65 o 
  -9   5  13      353.98      355.02     76.55 o 
  -7   5  13       34.48       35.92     90.84 o 
  -5   5  13       35.87      -64.08     64.08 o 
  -3   5  13       10.67      -54.50     67.87 o 
  -1   5  13      772.48      811.66     94.41 o 
   1   5  13      889.52      864.80     91.24 o 
   3   5  13      196.10      302.91     79.01 o 
   5   5  13     1558.46     1523.29    275.07 o 
   7   5  13      102.27       68.35     65.89 o 
   9   5  13       76.08      138.25     55.60 o 
  11   5  13       75.68       -8.24     70.94 o 
 -14   6  13       33.95       34.04     72.98 o 
 -12   6  13      131.59      241.75    104.62 o 
 -10   6  13      121.73      104.08     63.72 o 
  -8   6  13        1.75       33.74     96.45 o 
  -6   6  13       66.35        5.10     58.46 o 
  -4   6  13       82.15      115.76    218.93 o 
  -2   6  13      117.84       97.40     58.69 o 
   0   6  13      534.69      699.52     83.36 o 
   2   6  13       78.64      106.53     63.62 o 
   4   6  13      338.41      179.64    112.27 o 
 -34   0  14      515.29      492.72     84.93 o 
 -32   0  14     1758.68     1843.50    118.59 o 
 -30   0  14      704.06      561.08     93.21 o 
 -28   0  14     3560.27     3715.02    276.60 o 
 -26   0  14      121.82      144.93    102.07 o 
 -24   0  14     2773.90     2589.67    250.57 o 
 -22   0  14     3934.60     4197.31    138.69 o 
 -20   0  14      233.06       74.00     56.14 o 
 -18   0  14     3305.67     3566.92    391.43 o 
 -16   0  14     6983.25     7644.09    323.55 o 
 -14   0  14        1.82      -12.30     40.05 o 
 -12   0  14     2580.12     2368.86    203.11 o 
 -10   0  14     2163.23     2138.96     87.25 o 
  -8   0  14      689.40      530.38     51.24 o 
  -6   0  14      482.11      476.23     53.43 o 
  -4   0  14     3340.40     2728.55   1960.70 o 
  -2   0  14     3757.73     3900.69    163.31 o 
   0   0  14       52.14       69.50     32.15 o 
   2   0  14      601.58      547.59     51.87 o 
   4   0  14       90.53      127.93     44.40 o 
   6   0  14     5478.85     5443.78    216.89 o 
   8   0  14     4266.28     4576.26    285.28 o 
  10   0  14     4090.02     3493.62    133.77 o 
  12   0  14     4323.36     3786.10    180.15 o 
  14   0  14        0.55       34.68     50.50 o 
  16   0  14     1632.41     1860.91    112.02 o 
  18   0  14     1440.55     1814.91    119.31 o 
  20   0  14       21.30      -39.71    126.05 o 
  22   0  14      493.56      344.54     77.59 o 
 -33   1  14      105.70       26.36     66.21 o 
 -31   1  14      114.06      158.41     64.37 o 
 -29   1  14        8.56       26.83     66.85 o 
 -27   1  14        3.93       14.21     51.95 o 
 -25   1  14       92.38      156.27     44.88 o 
 -23   1  14      189.02      191.39     59.38 o 
 -21   1  14     1417.73     1349.92    254.15 o 
 -19   1  14      108.15      116.35     41.34 o 
 -17   1  14        0.67      100.03     56.65 o 
 -15   1  14      852.20      502.55    509.31 o 
 -13   1  14      344.32      334.95    249.55 o 
 -11   1  14      158.11      156.56     35.46 o 
  -9   1  14        1.50       37.73     29.94 o 
  -7   1  14      365.35      223.73     40.73 o 
  -5   1  14       36.20       70.65     32.36 o 
  -3   1  14       34.82      -18.50     33.41 o 
  -1   1  14      196.28     -208.73    344.48 o 
   1   1  14        5.18      -38.79     38.79 o 
   3   1  14     1947.00     2031.47    168.41 o 
   5   1  14      108.33      149.90     59.20 o 
   7   1  14     2750.95     2366.86    107.35 o 
   9   1  14       22.56      -26.11     47.96 o 
  11   1  14      191.92      262.90     59.38 o 
  13   1  14        1.86       -3.34     41.99 o 
  15   1  14       65.32      -37.29     55.45 o 
  17   1  14      109.11      143.44     65.29 o 
  19   1  14        5.12      -24.32     57.13 o 
  21   1  14       30.20      -33.23     64.59 o 
 -32   2  14      585.60      611.06    121.97 o 
 -30   2  14       44.13       -1.45     64.52 o 
 -28   2  14      166.09      123.55     77.57 o 
 -26   2  14      581.51      630.27    109.72 o 
 -24   2  14       31.66       67.75     51.54 o 
 -22   2  14      238.06      190.42     60.26 o 
 -20   2  14      132.10      133.02     54.46 o 
 -18   2  14     1527.86     1559.58     92.37 o 
 -16   2  14      547.89      415.41     93.39 o 
 -14   2  14     2436.57     1612.85   1167.64 o 
 -12   2  14     3830.43     3232.79   4161.26 o 
 -10   2  14      700.03      306.02    206.17 o 
  -8   2  14     4568.42     3157.19   2188.31 o 
  -6   2  14      729.67      779.21     66.69 o 
  -4   2  14     2998.24     1766.54   1337.58 o 
  -2   2  14     2303.43     2163.42    156.16 o 
   0   2  14        3.79      -60.73     60.73 o 
   2   2  14     3249.85     3393.35    126.30 o 
   4   2  14     2510.75     2886.55    114.98 o 
   6   2  14      771.22      658.97     72.47 o 
   8   2  14       76.57       11.50     37.64 o 
  10   2  14      494.79      381.82     63.76 o 
  12   2  14      544.16      718.68    108.70 o 
  14   2  14      186.10      346.46     90.84 o 
  16   2  14        1.03      -52.48     87.78 o 
  18   2  14      521.17      404.68     73.60 o 
  20   2  14       25.31       24.48    105.13 o 
 -29   3  14        0.04       14.83     48.77 o 
 -27   3  14      209.98      219.79     66.83 o 
 -25   3  14       52.52       90.84     54.13 o 
 -23   3  14      103.77      116.29     41.92 o 
 -21   3  14       36.54       22.95     90.84 o 
 -19   3  14        0.64       29.10     46.83 o 
 -17   3  14      100.90      262.89     39.19 o 
 -15   3  14       14.95       20.26     60.73 o 
 -13   3  14     1326.21      553.43    512.37 o 
 -11   3  14      151.50      142.70     52.47 o 
  -9   3  14     1659.45     1468.83     95.43 o 
  -7   3  14     1271.58     1344.47     91.30 o 
  -5   3  14      515.48      445.38    128.60 o 
  -3   3  14     1701.02     1792.63    111.76 o 
  -1   3  14     1684.28     1782.86     91.12 o 
   1   3  14      465.25      376.39     62.48 o 
   3   3  14     1695.23     1673.40     93.44 o 
   5   3  14      548.84      565.94     68.18 o 
   7   3  14     1009.47     1293.82    114.31 o 
   9   3  14      166.67      108.70    120.95 o 
  11   3  14        0.20      -17.31     48.80 o 
  13   3  14       46.13       33.05     55.52 o 
  15   3  14      118.00        8.21     60.60 o 
  17   3  14       79.98       54.10     68.73 o 
 -26   4  14      130.12      126.68     63.40 o 
 -24   4  14      125.25      177.44    119.42 o 
 -22   4  14        1.15       90.74     54.20 o 
 -20   4  14       17.75       84.68     51.78 o 
 -18   4  14      342.01      441.25     62.02 o 
 -16   4  14        0.52      -36.60     70.43 o 
 -14   4  14      427.05      414.00     86.25 o 
 -12   4  14      811.31      777.10     74.89 o 
 -10   4  14      582.32      396.22     71.18 o 
  -8   4  14     1507.39     1669.39     95.70 o 
  -6   4  14       14.05       64.07     52.56 o 
  -4   4  14     1018.54     1170.41     86.28 o 
  -2   4  14      684.80      864.19    144.93 o 
   0   4  14       44.75       12.49     56.28 o 
   2   4  14     1303.24      844.82    599.64 o 
   4   4  14     1294.23     1063.16    135.24 o 
   6   4  14      600.48      634.06     77.70 o 
   8   4  14      238.75      393.50     65.68 o 
  10   4  14       79.62      141.31     57.52 o 
  12   4  14       10.01        3.58     60.83 o 
  14   4  14       25.98      -48.18     58.68 o 
 -21   5  14     1854.83     1942.46    130.98 o 
 -19   5  14      151.00      141.58    121.97 o 
 -17   5  14     1811.05     1921.79    149.53 o 
 -15   5  14       72.02      101.98    114.83 o 
 -13   5  14      787.99      833.19     90.21 o 
 -11   5  14      951.26      939.83     98.49 o 
  -9   5  14      135.37      133.68     80.12 o 
  -7   5  14      492.75      457.80     78.67 o 
  -5   5  14       67.53       28.08     54.11 o 
  -3   5  14      129.89       -8.00     67.38 o 
  -1   5  14       71.03      138.45     59.79 o 
   1   5  14      213.96      243.55     72.47 o 
   3   5  14      433.13      458.55    136.26 o 
   5   5  14      395.49      352.62     81.86 o 
   7   5  14      140.93      110.44     64.18 o 
   9   5  14       44.94       73.45     61.55 o 
 -12   6  14        7.75      -33.68     89.82 o 
 -10   6  14        2.13       23.61     62.90 o 
  -8   6  14       30.12       11.12     99.52 o 
  -6   6  14        1.68       33.38     57.37 o 
  -4   6  14      274.93      230.50     74.55 o 
  -2   6  14       10.81      -10.80     66.62 o 
   0   6  14       14.93      145.96     87.78 o 
 -33   1  15       36.90      -56.14     67.66 o 
 -31   1  15      412.55      477.68     78.10 o 
 -29   1  15      381.08      431.32     78.59 o 
 -27   1  15      291.83      276.23     63.07 o 
 -25   1  15      516.53      567.33     86.25 o 
 -23   1  15        7.78       37.89     44.90 o 
 -21   1  15      353.06      312.02     54.61 o 
 -19   1  15       80.94       99.50     43.65 o 
 -17   1  15      302.08      431.86    118.91 o 
 -15   1  15     2071.58     2270.54    185.76 o 
 -13   1  15      512.47      405.32     55.85 o 
 -11   1  15        6.14       12.25     35.07 o 
  -9   1  15     1141.58     1188.80    280.68 o 
  -7   1  15      147.40       54.98     37.26 o 
  -5   1  15       15.68       80.63     33.35 o 
  -3   1  15      485.79      315.82    290.89 o 
  -1   1  15       63.29      -17.87     47.97 o 
   1   1  15      282.05      409.96     52.56 o 
   3   1  15       14.01       -9.92     42.39 o 
   5   1  15      253.72      280.31     50.69 o 
   7   1  15       33.92       22.85     42.18 o 
   9   1  15       28.62       23.40     44.35 o 
  11   1  15       98.63      104.30     58.69 o 
  13   1  15       41.70       69.90     47.09 o 
  15   1  15        0.25       39.09     46.77 o 
  17   1  15      122.72      147.07     58.10 o 
  19   1  15        0.84      -18.92     46.21 o 
 -30   2  15        1.61      102.05     55.88 o 
 -28   2  15        9.80      -29.39     85.23 o 
 -26   2  15       66.05      104.05     75.02 o 
 -24   2  15        0.28       31.88     45.07 o 
 -22   2  15       50.18       78.00     42.43 o 
 -20   2  15      364.92      403.17    103.09 o 
 -18   2  15     1548.33     1871.81    237.82 o 
 -16   2  15      456.28      432.45     83.18 o 
 -14   2  15        2.59      -45.63     49.50 o 
 -12   2  15       66.64      -22.44     72.47 o 
 -10   2  15      840.02      613.24    541.97 o 
  -8   2  15      118.23       64.46     50.01 o 
  -6   2  15     1008.47      749.91    620.57 o 
  -4   2  15     2243.63     2447.03    105.30 o 
  -2   2  15       24.21      -52.45     52.45 o 
   0   2  15     2433.01     2400.79    106.41 o 
   2   2  15      413.89      138.22    164.84 o 
   4   2  15     1045.93     1123.16     87.10 o 
   6   2  15     1410.87     1441.41     92.30 o 
   8   2  15        9.48       44.69     47.99 o 
  10   2  15        4.03      -41.46     72.98 o 
  12   2  15      130.93      127.34     53.39 o 
  14   2  15      205.46      159.43     50.88 o 
  16   2  15        9.96      -55.52     55.52 o 
  18   2  15       28.74       56.85    103.60 o 
 -29   3  15      145.65      112.93     93.39 o 
 -27   3  15       63.06       46.36     51.99 o 
 -25   3  15      154.98      147.16     84.21 o 
 -23   3  15       58.09       46.95     54.50 o 
 -21   3  15        2.35       32.40     42.51 o 
 -19   3  15      778.21      610.80     74.57 o 
 -17   3  15        0.34      -79.34     94.41 o 
 -15   3  15       61.20      116.16     42.22 o 
 -13   3  15       71.91       92.88     44.38 o 
 -11   3  15      939.87      418.79    319.47 o 
  -9   3  15       15.17      -11.37     52.95 o 
  -7   3  15     3081.22     2021.55   1449.86 o 
  -5   3  15        8.25      100.31     42.22 o 
  -3   3  15       10.91      -31.56    101.56 o 
  -1   3  15        7.34       35.81     80.63 o 
   1   3  15        0.15      -51.96     51.96 o 
   3   3  15      703.08      633.86     69.18 o 
   5   3  15     1292.31     1343.92    101.05 o 
   7   3  15      129.27      133.07    100.03 o 
   9   3  15        2.97       46.51     72.98 o 
  11   3  15      148.01      154.79     58.71 o 
  13   3  15      171.93      229.52    111.76 o 
  15   3  15        0.13        4.91     55.52 o 
 -26   4  15      134.29      157.28     69.00 o 
 -24   4  15      283.81      353.35     79.35 o 
 -22   4  15      183.74      280.86    127.07 o 
 -20   4  15      860.42      743.66     93.82 o 
 -18   4  15     1237.32      759.54    554.22 o 
 -16   4  15       76.34      182.72    174.53 o 
 -14   4  15      837.56      620.20    406.23 o 
 -12   4  15       19.78      -26.54     50.70 o 
 -10   4  15       33.34      -27.79     50.70 o 
  -8   4  15        8.21       26.59     97.98 o 
  -6   4  15       19.27       92.84    106.66 o 
  -4   4  15      249.20      216.73     58.55 o 
  -2   4  15       23.03        5.15     90.84 o 
   0   4  15      619.69      565.12     66.69 o 
   2   4  15      151.67      201.91     63.79 o 
   4   4  15      465.92      163.75    138.81 o 
   6   4  15       68.41      138.13     57.81 o 
   8   4  15       13.40      -59.58     59.58 o 
  10   4  15      164.48      133.89     87.78 o 
  12   4  15      455.78      717.62    105.64 o 
 -19   5  15      532.87      655.05    129.62 o 
 -17   5  15       88.77      -28.43     79.30 o 
 -15   5  15        0.43      549.02    412.86 o 
 -13   5  15       27.44      101.37     55.63 o 
 -11   5  15      241.51      210.28    114.31 o 
  -9   5  15      206.46      285.10    117.89 o 
  -7   5  15        6.33       43.72     53.35 o 
  -5   5  15      174.58      114.64     60.18 o 
  -3   5  15      108.31      159.21     66.01 o 
  -1   5  15       82.86       21.39    200.56 o 
   1   5  15       70.68       85.59     59.79 o 
   3   5  15      270.28      321.34     73.57 o 
   5   5  15       70.70       49.69     64.30 o 
   7   5  15        0.16       -6.24     54.20 o 
 -32   0  16       46.74        6.10     66.34 o 
 -30   0  16        1.15      -15.62     52.75 o 
 -28   0  16      197.29      149.06     65.23 o 
 -26   0  16       56.89       -4.85     58.10 o 
 -24   0  16       12.27        0.14     45.82 o 
 -22   0  16      387.84      531.29     64.52 o 
 -20   0  16     1110.39     1491.99    294.97 o 
 -18   0  16     1887.47     2347.15    108.26 o 
 -16   0  16     4116.42     3897.10    136.41 o 
 -14   0  16     1609.19     1141.01     76.86 o 
 -12   0  16      122.11       46.38     42.22 o 
 -10   0  16     1440.87     1800.79     86.23 o 
  -8   0  16       11.12      319.91    266.39 o 
  -6   0  16       98.77       37.43     41.85 o 
  -4   0  16     1383.28     1461.93    262.31 o 
  -2   0  16      363.66      352.32     89.82 o 
   0   0  16      800.32      875.17    102.58 o 
   2   0  16     1485.56     1451.51     90.08 o 
   4   0  16      606.36      478.32    383.26 o 
   6   0  16        2.97      -54.10     54.10 o 
   8   0  16      203.86      221.79     52.88 o 
  10   0  16       99.04      -27.62     77.06 o 
  12   0  16      429.49      423.33     59.80 o 
  14   0  16       45.47      103.34     96.45 o 
  16   0  16      628.64      967.03    236.28 o 
  18   0  16        9.80      -65.68     65.68 o 
 -31   1  16      159.74      226.59     62.46 o 
 -29   1  16       11.55       10.40     57.35 o 
 -27   1  16      159.43      156.00     86.25 o 
 -25   1  16      172.91      325.08     66.40 o 
 -23   1  16      477.51      618.13    114.83 o 
 -21   1  16      152.85       75.04     47.49 o 
 -19   1  16        5.51       23.10     40.40 o 
 -17   1  16     2276.49     2292.96    183.21 o 
 -15   1  16      184.29      284.46     63.79 o 
 -13   1  16        1.44      -41.14     41.14 o 
 -11   1  16        2.46      -15.34     57.67 o 
  -9   1  16        0.07       27.37     36.74 o 
  -7   1  16      180.85      248.91     48.21 o 
  -5   1  16      530.58      380.30    321.00 o 
  -3   1  16      463.75      321.85     90.84 o 
  -1   1  16      415.34      258.40    134.73 o 
   1   1  16      743.96      583.49     67.48 o 
   3   1  16      138.65       86.78     88.29 o 
   5   1  16        4.19      -48.96     48.96 o 
   7   1  16      241.36      331.29     64.22 o 
   9   1  16      198.02      157.28     60.89 o 
  11   1  16        4.24       -4.69     50.12 o 
  13   1  16      155.76      169.08     62.18 o 
  15   1  16       96.98       24.70     60.73 o 
  17   1  16      108.99       91.45     61.68 o 
 -30   2  16      507.76      694.66    125.03 o 
 -28   2  16       68.11       37.71     77.06 o 
 -26   2  16       51.33       60.40     48.82 o 
 -24   2  16      155.61      262.39     78.08 o 
 -22   2  16       51.98       -6.01     47.22 o 
 -20   2  16        5.20       10.91     43.74 o 
 -18   2  16        5.16       -6.12     84.21 o 
 -16   2  16      290.79      386.71     62.43 o 
 -14   2  16        1.04      -44.32     49.34 o 
 -12   2  16      856.03      793.92    101.05 o 
 -10   2  16      606.27      421.61    349.58 o 
  -8   2  16       89.85       58.99     53.59 o 
  -6   2  16       58.48       86.05     40.77 o 
  -4   2  16      355.69      255.32     64.57 o 
  -2   2  16        2.63      -46.51     46.51 o 
   0   2  16      815.92      872.66     81.06 o 
   2   2  16     1791.33     1914.92    274.05 o 
   4   2  16     1047.49      929.51     82.04 o 
   6   2  16      282.15      237.89     87.27 o 
   8   2  16       49.68       54.35     65.83 o 
  10   2  16      273.91      447.65     70.76 o 
  12   2  16       18.10      -44.48     55.04 o 
  14   2  16       97.40        4.64     60.18 o 
  16   2  16       90.72      -59.45     59.45 o 
 -27   3  16        9.52      -54.58     58.07 o 
 -25   3  16      147.76       60.25     55.85 o 
 -23   3  16       17.69       33.87     46.21 o 
 -21   3  16       36.23      163.27     45.10 o 
 -19   3  16        8.59       53.36     66.85 o 
 -17   3  16       82.88      104.81     73.49 o 
 -15   3  16      314.69      382.07     56.28 o 
 -13   3  16       18.94      -61.24     61.24 o 
 -11   3  16      507.46      120.56    181.17 o 
  -9   3  16       94.10        3.56     75.53 o 
  -7   3  16      388.19      256.47     64.35 o 
  -5   3  16      203.18      198.50     55.12 o 
  -3   3  16       51.60      -47.09     47.09 o 
  -1   3  16      313.88      158.92     60.23 o 
   1   3  16      489.75      138.88    217.40 o 
   3   3  16        3.80       29.93     50.50 o 
   5   3  16      908.54      843.32    100.03 o 
   7   3  16        6.55       13.74     48.71 o 
   9   3  16      359.71      450.74     61.05 o 
  11   3  16        0.96      -35.21     52.96 o 
  13   3  16       20.37      175.56     55.62 o 
  15   3  16      131.61      157.18     96.96 o 
 -24   4  16       61.93      -75.94     93.39 o 
 -22   4  16        7.26      -59.81     63.40 o 
 -20   4  16       17.11       42.08     58.74 o 
 -18   4  16       16.40       16.53     55.45 o 
 -16   4  16       50.44      332.70    342.43 o 
 -14   4  16        1.31       77.14     46.05 o 
 -12   4  16        8.01       17.28     42.12 o 
 -10   4  16      149.59       42.90     57.35 o 
  -8   4  16      253.18      222.30    125.03 o 
  -6   4  16        0.96       -8.94     52.43 o 
  -4   4  16        0.11       44.23     42.85 o 
  -2   4  16       16.76      -29.42     64.30 o 
   0   4  16        3.89       22.84     51.33 o 
   2   4  16      304.67      250.71     60.73 o 
   4   4  16      532.08      575.09     77.14 o 
   6   4  16       97.35      136.83     61.24 o 
   8   4  16       82.30       80.85     53.59 o 
  10   4  16      104.75       48.33     56.14 o 
 -17   5  16      617.46      467.10    363.87 o 
 -15   5  16      445.90      672.00    164.33 o 
 -13   5  16       36.65      182.16     67.87 o 
 -11   5  16      683.93      780.47     84.98 o 
  -9   5  16      290.05      329.85     76.34 o 
  -7   5  16       28.98      -59.38     59.38 o 
  -5   5  16      152.02       58.59     67.28 o 
  -3   5  16      129.19      150.30     93.90 o 
  -1   5  16       91.66       23.08     78.59 o 
   1   5  16     1260.69     1345.34    106.15 o 
   3   5  16      288.81      242.33    137.79 o 
   5   5  16      425.06      381.73    109.21 o 
 -31   1  17      100.00       94.47    144.93 o 
 -29   1  17       79.61       -3.46     89.31 o 
 -27   1  17        0.17      -74.51     74.51 o 
 -25   1  17      114.08      138.15    103.60 o 
 -23   1  17      103.19      125.96     58.18 o 
 -21   1  17        2.78      121.05     41.66 o 
 -19   1  17      480.60      409.57     65.19 o 
 -17   1  17     1120.90     1145.97    108.70 o 
 -15   1  17      158.78      204.54     52.63 o 
 -13   1  17     1119.24     1109.10    190.86 o 
 -11   1  17      157.43      123.76     47.46 o 
  -9   1  17       70.84      -43.30     43.30 o 
  -7   1  17       71.40      -19.14     71.45 o 
  -5   1  17      125.04       12.67     50.69 o 
  -3   1  17       18.83      -25.16     40.77 o 
  -1   1  17     1126.53     1122.09     88.63 o 
   1   1  17      135.65       74.88     57.16 o 
   3   1  17      585.84      670.54    118.40 o 
   5   1  17      552.78      206.69    174.02 o 
   7   1  17      116.11      123.92     62.35 o 
   9   1  17      115.48      200.82     54.61 o 
  11   1  17      294.30      356.05     58.26 o 
  13   1  17      216.73      319.99     68.13 o 
  15   1  17      585.75      623.41    144.93 o 
 -30   2  17       59.27       61.00     57.60 o 
 -28   2  17        0.23       54.18     51.51 o 
 -26   2  17      105.57      219.08     70.43 o 
 -24   2  17      153.52      130.49     62.26 o 
 -22   2  17      143.28      145.56     50.76 o 
 -20   2  17        1.18      -35.61    113.80 o 
 -18   2  17       27.15       40.34     47.93 o 
 -16   2  17      303.29      359.40    101.56 o 
 -14   2  17      150.95      118.90     51.54 o 
 -12   2  17      884.27      529.53    467.47 o 
 -10   2  17       15.97       -7.27     84.72 o 
  -8   2  17       63.47     -176.86    315.90 o 
  -6   2  17        6.20       -9.46     43.02 o 
  -4   2  17       79.32      123.82     52.67 o 
  -2   2  17       17.05      -56.96     56.96 o 
   0   2  17        0.50      -40.06     57.37 o 
   2   2  17      303.53      214.82     67.86 o 
   4   2  17       79.34       31.90     51.03 o 
   6   2  17      312.87      517.77    156.67 o 
   8   2  17       63.24      114.28    158.20 o 
  10   2  17      187.69      134.26     58.97 o 
  12   2  17       73.97       76.44     55.45 o 
  14   2  17        5.79        9.31     75.53 o 
 -27   3  17      213.92      274.81     69.17 o 
 -25   3  17        1.39       15.62     50.79 o 
 -23   3  17       20.15      -30.62     52.63 o 
 -21   3  17       33.26       64.04     91.86 o 
 -19   3  17       20.65      -56.38     56.38 o 
 -17   3  17        0.08      -45.40     45.40 o 
 -15   3  17      189.24      276.62     59.38 o 
 -13   3  17      792.10      906.23     79.45 o 
 -11   3  17      900.95      729.29     83.30 o 
  -9   3  17       12.81      -51.44     51.44 o 
  -7   3  17       21.63       -4.42     53.39 o 
  -5   3  17      259.12      484.79     62.74 o 
  -3   3  17        6.12      -24.57     51.18 o 
  -1   3  17       66.49       54.55     48.52 o 
   1   3  17      203.91       31.86    190.86 o 
   3   3  17      519.28      592.99     76.14 o 
   5   3  17       38.43        9.19     60.30 o 
   7   3  17      339.13      375.19     72.88 o 
   9   3  17      318.67      371.40     71.78 o 
  11   3  17       45.74      -68.58     68.58 o 
  13   3  17       38.41       44.91     80.63 o 
 -22   4  17       58.65      161.14     57.53 o 
 -20   4  17       55.69      125.29     57.40 o 
 -18   4  17        7.78      -57.29     57.29 o 
 -16   4  17       22.64      105.81     48.96 o 
 -14   4  17      238.52      340.84     91.86 o 
 -12   4  17        2.62      -23.99     56.29 o 
 -10   4  17       33.63       62.86     85.23 o 
  -8   4  17       53.78      113.57     47.62 o 
  -6   4  17      106.70      100.37     54.79 o 
  -4   4  17        1.58       71.65     50.12 o 
  -2   4  17       44.94      131.71     53.59 o 
   0   4  17      415.41      556.48     68.64 o 
   2   4  17      339.50      412.42     70.95 o 
   4   4  17      353.73      446.67     81.14 o 
   6   4  17      102.78      177.62     57.94 o 
   8   4  17      441.88      420.64     86.32 o 
 -15   5  17        7.28       29.28     64.81 o 
 -13   5  17       93.95      104.21     63.12 o 
 -11   5  17      162.11       20.91    157.18 o 
  -9   5  17       62.38       90.40     59.20 o 
  -7   5  17       10.53       74.20     69.92 o 
  -5   5  17       14.89       64.30     60.61 o 
  -3   5  17       10.91       58.80     70.94 o 
  -1   5  17       32.04       43.09     59.13 o 
   1   5  17       57.32        6.17     67.91 o 
 -30   0  18      123.76       23.09     73.12 o 
 -28   0  18      711.89      821.42     88.94 o 
 -26   0  18      159.40      154.05     60.91 o 
 -24   0  18      632.02      461.71    423.58 o 
 -22   0  18      100.61      128.30     52.02 o 
 -20   0  18      108.21        9.69     56.14 o 
 -18   0  18     1115.41     1104.47    136.26 o 
 -16   0  18      763.39      721.88     77.18 o 
 -14   0  18     2331.56     2941.16    123.05 o 
 -12   0  18      261.68      147.46     65.32 o 
 -10   0  18      729.22      609.12    113.29 o 
  -8   0  18      321.84      151.20    218.42 o 
  -6   0  18      330.44      316.43     48.93 o 
  -4   0  18        2.31      103.40     40.05 o 
  -2   0  18      322.93      431.04     54.79 o 
   0   0  18      106.00      145.14     51.54 o 
   2   0  18     1748.72     2185.66    171.98 o 
   4   0  18       10.61      -55.12     55.12 o 
   6   0  18     3930.97     3682.64    150.10 o 
   8   0  18      565.85      654.02     77.28 o 
  10   0  18      217.39      248.90    175.55 o 
  12   0  18     1940.73     2385.00    133.23 o 
  14   0  18      134.79      146.75     71.90 o 
 -29   1  18       26.40      -17.36     63.12 o 
 -27   1  18        6.05       52.92     43.23 o 
 -25   1  18       24.71       29.90     52.29 o 
 -23   1  18      386.53      247.67     63.40 o 
 -21   1  18       63.52       59.10     67.36 o 
 -19   1  18      193.55      232.75     72.98 o 
 -17   1  18      208.97      186.99     63.62 o 
 -15   1  18        0.24      -37.85     60.73 o 
 -13   1  18       80.30       88.05     39.41 o 
 -11   1  18       32.01      107.75     61.75 o 
  -9   1  18      102.11       46.02     58.18 o 
  -7   1  18      164.78      125.12     41.19 o 
  -5   1  18       45.44       96.42     34.70 o 
  -3   1  18       81.82      -31.56     62.77 o 
  -1   1  18       29.61     -155.37    252.10 o 
   1   1  18      190.88       91.30     57.83 o 
   3   1  18       73.99      107.50     54.00 o 
   5   1  18      358.13      301.97    124.01 o 
   7   1  18      982.39     1226.55    241.39 o 
   9   1  18       83.89       39.43     54.40 o 
  11   1  18        6.78       -7.20     46.83 o 
  13   1  18        1.82       99.14     58.85 o 
 -28   2  18       46.40      145.42     71.45 o 
 -26   2  18       30.61      -19.86     52.87 o 
 -24   2  18      109.52      130.12     59.13 o 
 -22   2  18       22.24       59.10     62.26 o 
 -20   2  18       16.85      119.55     49.43 o 
 -18   2  18      494.24      440.25    409.29 o 
 -16   2  18        3.33        2.53     69.41 o 
 -14   2  18      623.86      727.87    108.19 o 
 -12   2  18     1514.75     1384.87     96.30 o 
 -10   2  18      199.84      242.71     56.38 o 
  -8   2  18     1209.14     1342.09     92.37 o 
  -6   2  18        4.99       84.21    121.97 o 
  -4   2  18      542.06      582.02     71.44 o 
  -2   2  18     1207.36     1437.71     94.17 o 
   0   2  18      389.63      336.96     65.29 o 
   2   2  18      875.44      981.02    113.29 o 
   4   2  18       71.55       73.93     53.90 o 
   6   2  18      683.42      656.20     80.47 o 
   8   2  18        7.21      151.89     69.41 o 
  10   2  18       79.75       46.52     63.19 o 
  12   2  18      103.87      173.94     51.13 o 
 -25   3  18        8.94       85.97     82.16 o 
 -23   3  18      100.32      149.83     60.32 o 
 -21   3  18        4.51       82.63     90.84 o 
 -19   3  18       62.54       92.84     49.43 o 
 -17   3  18       66.97       59.92     66.34 o 
 -15   3  18       17.47        3.75     52.22 o 
 -13   3  18      532.64      675.36    180.15 o 
 -11   3  18       22.02       -1.70     62.77 o 
  -9   3  18      410.75      507.37     73.04 o 
  -7   3  18      519.85      565.39    118.91 o 
  -5   3  18      108.73       71.45     53.41 o 
  -3   3  18      354.05      416.07     63.07 o 
  -1   3  18       83.48       23.17     48.93 o 
   1   3  18      110.25       91.55     43.89 o 
   3   3  18      370.28      183.35    204.13 o 
   5   3  18        2.68      -11.78     51.15 o 
   7   3  18      191.53      263.17     59.58 o 
   9   3  18       15.81      -54.10     55.57 o 
 -20   4  18      106.68       14.99     58.97 o 
 -18   4  18      170.51       31.77     61.23 o 
 -16   4  18        9.34      -42.16     78.59 o 
 -14   4  18       73.17       26.97     56.14 o 
 -12   4  18      489.60      137.86    206.69 o 
 -10   4  18      203.21      297.66    104.11 o 
  -8   4  18      295.24      298.18     63.80 o 
  -6   4  18       42.62       65.40     54.84 o 
  -4   4  18      169.93      103.09     70.43 o 
  -2   4  18      102.51      121.24     61.95 o 
   0   4  18        2.30      -62.68     87.78 o 
   2   4  18      122.36      140.21    127.07 o 
   4   4  18       55.79       61.60     63.80 o 
   6   4  18       28.24      -78.59     85.74 o 
  -9   5  18      243.85       89.82     92.88 o 
  -7   5  18      107.87      213.32     82.67 o 
  -5   5  18      102.21       78.59     91.86 o 
 -29   1  19      156.91      450.11     93.90 o 
 -27   1  19       93.25       90.51     65.98 o 
 -25   1  19      155.57      341.68     76.55 o 
 -23   1  19        4.55       57.04     47.50 o 
 -21   1  19       22.65       55.81     50.06 o 
 -19   1  19        8.23        5.04     54.42 o 
 -17   1  19      208.88      276.58     53.16 o 
 -15   1  19      822.62      852.99    552.69 o 
 -13   1  19        9.07      138.72     48.68 o 
 -11   1  19       21.58       53.53     39.21 o 
  -9   1  19       78.44      177.78     86.25 o 
  -7   1  19       49.41       -9.92     55.35 o 
  -5   1  19       30.85      -49.34     49.34 o 
  -3   1  19       90.75       66.01    134.22 o 
  -1   1  19      263.14      162.68     69.27 o 
   1   1  19      192.89      143.13     62.46 o 
   3   1  19       11.65       23.90     50.01 o 
   5   1  19     1460.87     1477.28    109.25 o 
   7   1  19        0.40      -54.10     60.62 o 
   9   1  19      225.64      121.92     67.55 o 
  11   1  19      259.67      331.35     73.04 o 
 -26   2  19       39.81       52.86     62.91 o 
 -24   2  19       63.93       31.05     49.43 o 
 -22   2  19      187.41      217.35     79.61 o 
 -20   2  19        2.45      -56.02     82.16 o 
 -18   2  19       65.54       82.83    126.56 o 
 -16   2  19       84.72      138.89     46.07 o 
 -14   2  19       42.90      102.59     48.68 o 
 -12   2  19       12.19       53.15     47.96 o 
 -10   2  19      269.11      304.51     82.16 o 
  -8   2  19      470.30      561.90     69.18 o 
  -6   2  19      128.94       64.59     69.92 o 
  -4   2  19      412.82      225.56    215.87 o 
  -2   2  19      112.76       45.63     63.98 o 
   0   2  19       75.73       43.39     58.08 o 
   2   2  19      316.76      241.66     84.21 o 
   4   2  19      482.90      452.32     77.21 o 
   6   2  19      452.58      503.63    141.87 o 
   8   2  19        3.63      -62.35     62.35 o 
  10   2  19       30.86       96.23     56.67 o 
 -23   3  19       51.79        0.00     76.55 o 
 -21   3  19       55.09        1.07     54.84 o 
 -19   3  19      169.17      203.38     56.67 o 
 -17   3  19        7.23       89.33     69.92 o 
 -15   3  19       84.13      -10.47     52.67 o 
 -13   3  19       15.72       37.21     52.15 o 
 -11   3  19      472.93      487.31    112.78 o 
  -9   3  19      272.67      285.81     71.78 o 
  -7   3  19      307.38      177.20     68.67 o 
  -5   3  19      308.75      297.35     63.80 o 
  -3   3  19      241.18      266.92     70.02 o 
  -1   3  19        0.27      147.19     50.85 o 
   1   3  19      314.41      350.45     84.21 o 
   3   3  19        1.39       20.41     56.89 o 
   5   3  19       21.49       80.68     49.74 o 
   7   3  19        7.41      -21.04     52.55 o 
 -18   4  19      259.55      188.58     64.59 o 
 -16   4  19       12.30       -4.20    108.70 o 
 -14   4  19      197.84      299.18    171.98 o 
 -12   4  19       48.50       63.52     62.06 o 
 -10   4  19      233.38      166.65     68.73 o 
  -8   4  19        0.05       37.12     52.95 o 
  -6   4  19       28.22       61.25     63.50 o 
  -4   4  19       44.20      125.39     90.33 o 
  -2   4  19       10.39      -13.34     47.09 o 
   0   4  19      162.85      184.76     70.34 o 
   2   4  19        9.30      -29.13     62.78 o 
 -26   0  20      138.87      279.66     62.59 o 
 -24   0  20        0.01      -77.06     77.06 o 
 -22   0  20      689.82      796.38     84.25 o 
 -20   0  20       13.40      -58.34     58.34 o 
 -18   0  20     1248.27     1112.59    185.25 o 
 -16   0  20     1803.36     2319.14    202.60 o 
 -14   0  20       72.76      167.65     48.48 o 
 -12   0  20        0.64      -50.12     50.12 o 
 -10   0  20      143.35      134.22     51.24 o 
  -8   0  20        0.63      -36.23     48.51 o 
  -6   0  20      230.45      438.98     61.33 o 
  -4   0  20       48.45       86.31     45.62 o 
  -2   0  20      410.80      407.45     73.57 o 
   0   0  20      140.11      212.08     57.93 o 
   2   0  20      232.44      185.58     61.24 o 
   4   0  20     1267.46     1430.79    105.91 o 
   6   0  20      242.58      216.23     64.23 o 
   8   0  20      915.46     1083.59    103.74 o 
  10   0  20       30.07        5.81     71.68 o 
 -27   1  20        4.16      112.76     83.69 o 
 -25   1  20        1.24      -46.78     54.06 o 
 -23   1  20        2.98      -27.66     55.15 o 
 -21   1  20        0.43      -34.10     48.07 o 
 -19   1  20       38.16       -0.90     62.26 o 
 -17   1  20       11.89      -13.70     59.51 o 
 -15   1  20       46.05       63.34     58.10 o 
 -13   1  20        1.05       -6.65     71.45 o 
 -11   1  20       91.54      185.25     59.18 o 
  -9   1  20       39.06       46.79     46.35 o 
  -7   1  20      288.20      355.46     75.53 o 
  -5   1  20      625.66      626.98     74.63 o 
  -3   1  20        0.90      -68.55     68.55 o 
  -1   1  20      290.19      192.73    165.86 o 
   1   1  20       70.05       -2.83     60.73 o 
   3   1  20       31.89       80.16     53.77 o 
   5   1  20      139.10      112.52     71.68 o 
   7   1  20       20.56       60.22     84.21 o 
   9   1  20       38.00      -59.19     68.15 o 
 -24   2  20       64.12       92.00     54.50 o 
 -22   2  20        0.13        0.00     55.07 o 
 -20   2  20       98.97      167.05    157.18 o 
 -18   2  20       21.44      -47.57     47.57 o 
 -16   2  20      396.63      433.09     70.68 o 
 -14   2  20        0.03      -19.39     49.74 o 
 -12   2  20      570.40      737.68     78.66 o 
 -10   2  20      297.11      345.23    107.17 o 
  -8   2  20      536.51      475.07     72.03 o 
  -6   2  20       27.67       39.45     54.93 o 
  -4   2  20       72.21       10.91     80.12 o 
  -2   2  20      172.67      235.88     68.46 o 
   0   2  20      446.33      391.03     96.96 o 
   2   2  20        5.42      -14.15     55.87 o 
   4   2  20      665.70      750.39     93.52 o 
   6   2  20        6.73       40.18     80.63 o 
   8   2  20      155.81      153.85     83.69 o 
 -21   3  20      153.48      222.61     58.41 o 
 -19   3  20        0.09      -14.45     69.41 o 
 -17   3  20      291.90      367.14     70.00 o 
 -15   3  20      154.36      177.07     61.24 o 
 -13   3  20      189.20      101.91     65.83 o 
 -11   3  20      475.53      495.76     74.89 o 
  -9   3  20       14.03       -9.28     80.12 o 
  -7   3  20      419.65      671.70     74.79 o 
  -5   3  20      174.71      221.06     61.00 o 
  -3   3  20       63.58       32.22     81.65 o 
  -1   3  20      496.04      519.64     91.86 o 
   1   3  20       42.40      -55.14     69.73 o 
   3   3  20      137.09        6.48     74.67 o 
   5   3  20      177.01      101.05     96.96 o 
 -14   4  20        6.43      101.05     49.43 o 
 -12   4  20      142.25       93.00     62.02 o 
 -10   4  20      173.79      123.89    164.84 o 
  -8   4  20      100.24      158.74     53.74 o 
  -6   4  20       21.39       28.08     71.45 o 
  -4   4  20       63.99      -64.85     64.85 o 
 -25   1  21       27.38       33.68     57.68 o 
 -23   1  21      233.49      165.44     73.49 o 
 -21   1  21       70.30      120.33     60.30 o 
 -19   1  21      101.74       -7.48     90.84 o 
 -17   1  21      986.57     1008.55     92.64 o 
 -15   1  21       16.36        0.00     53.33 o 
 -13   1  21      609.51      738.70     74.33 o 
 -11   1  21      140.21      178.03     57.72 o 
  -9   1  21      142.41      225.76     54.11 o 
  -7   1  21      122.90      221.36     54.50 o 
  -5   1  21       17.13       31.32     50.27 o 
  -3   1  21      198.69      324.28     63.50 o 
  -1   1  21      324.69      338.53     67.72 o 
   1   1  21      143.44      153.68    101.05 o 
   3   1  21      843.75     1077.83    175.55 o 
   5   1  21       18.73       -6.12     63.12 o 
   7   1  21      772.45      969.56     99.31 o 
 -22   2  21        7.87      -54.40     54.40 o 
 -20   2  21        4.27      -56.67     56.67 o 
 -18   2  21      128.57       67.44     65.29 o 
 -16   2  21        0.91      -22.07     61.24 o 
 -14   2  21      349.41      343.94     75.53 o 
 -12   2  21       20.01       80.68     56.57 o 
 -10   2  21       12.72      -27.25     78.59 o 
  -8   2  21      197.29      241.13    107.68 o 
  -6   2  21       42.71        4.08     55.41 o 
  -4   2  21       97.96      126.36     61.63 o 
  -2   2  21      385.23      580.09    157.18 o 
   0   2  21       49.82      -70.40    140.34 o 
   2   2  21       68.61      160.24     61.30 o 
   4   2  21      139.14      146.27     66.21 o 
 -19   3  21       95.73      112.27     85.74 o 
 -17   3  21       96.58      195.34     64.24 o 
 -15   3  21       47.72       22.65     64.18 o 
 -13   3  21      143.35       92.39     80.63 o 
 -11   3  21      250.74      402.54    179.13 o 
  -9   3  21      308.80      278.19     74.68 o 
  -7   3  21      151.58      202.19     70.87 o 
  -5   3  21        8.92     -104.59    139.32 o 
  -3   3  21       47.15      -70.30     70.30 o 
  -1   3  21      287.14      384.23     80.45 o 
   1   3  21        4.78      101.05     84.72 o 
 -22   0  22       13.26      -55.64     61.17 o 
 -20   0  22      104.33      153.62    212.30 o 
 -18   0  22      970.11      980.97     98.47 o 
 -16   0  22       13.69      -24.04     60.27 o 
 -14   0  22     1895.06     2037.02    155.14 o 
 -12   0  22       27.25       72.81    108.70 o 
 -10   0  22      888.16      995.53     94.90 o 
  -8   0  22       40.06       67.37     46.94 o 
  -6   0  22      221.97      297.64    158.71 o 
  -4   0  22      164.67      208.62     80.63 o 
  -2   0  22        1.58       -1.27     43.55 o 
   0   0  22      439.35      554.55     82.63 o 
   2   0  22      175.39      251.90     96.45 o 
   4   0  22      445.14      698.64     91.24 o 
 -23   1  22        5.51       44.91     76.55 o 
 -21   1  22        8.42       66.70     70.94 o 
 -19   1  22      142.92      165.46     59.85 o 
 -17   1  22      101.24       63.96    104.11 o 
 -15   1  22      163.62      333.70    112.78 o 
 -13   1  22       30.40       -4.80     61.03 o 
 -11   1  22        0.51       35.81     46.09 o 
  -9   1  22       52.87       -2.49     89.82 o 
  -7   1  22        0.02       54.22     75.53 o 
  -5   1  22       14.03        6.75     76.04 o 
  -3   1  22       14.07      -56.56     92.37 o 
  -1   1  22        0.26       15.55     62.77 o 
   1   1  22        5.44       85.19     60.45 o 
   3   1  22        4.44     -113.40    116.36 o 
 -20   2  22      274.85      339.90     79.63 o 
 -18   2  22      145.43      168.65    120.95 o 
 -16   2  22      104.57      212.06     75.52 o 
 -14   2  22      717.23      896.92     98.12 o 
 -12   2  22        0.07      -31.13     64.23 o 
 -10   2  22      751.66      847.80     95.43 o 
  -8   2  22      225.37      101.42     76.66 o 
  -6   2  22      513.66      779.60     86.97 o 
  -4   2  22      320.85      505.27     83.17 o 
  -2   2  22       24.65      -34.03     70.47 o 
   0   2  22      668.01      312.09    337.84 o 
 -13   3  22       31.95       44.91     80.63 o 
 -11   3  22      151.49      313.38     70.34 o 
  -9   3  22      417.41      517.77     99.00 o 
  -7   3  22       26.89       16.43     67.20 o 
 -19   1  23        0.00      104.38     61.75 o 
 -17   1  23       38.28       49.03     82.16 o 
 -15   1  23      495.34      555.44     86.97 o 
 -13   1  23      181.72      134.07     66.27 o 
 -11   1  23      320.14      185.19    170.45 o 
  -9   1  23        0.08      132.96     49.06 o 
  -7   1  23      640.35      673.14     96.96 o 
  -5   1  23        0.27      -47.65     75.53 o 
  -3   1  23       83.17       -6.92     68.13 o 
  -1   1  23      318.42      -29.00     52.28 o 
 -14   2  23       57.77       42.81     78.59 o 
 -12   2  23       78.15       29.35     77.70 o 
 -10   2  23      167.38      226.71     75.40 o 
  -8   2  23       10.79       49.90     67.07 o 
  -6   2  23      192.21      336.23     80.18 o 
 -14   0  24       16.90      -53.79    117.89 o 
 -12   0  24       65.10      101.05     58.01 o 
 -10   0  24       30.82      -50.31     57.00 o 
  -8   0  24      433.00      435.04    106.15 o 
                                                 
